# Supplementary material for: N,N,N′,N′-Tetra­methyl­ethylene­diammonium tetra­chloridocobaltate(II)
Source: Acta Crystallogr Sect E Struct Rep Online. 2010 Dec 4;67(Pt 1):m1. doi: 10.1107/S1600536810048749 (PMC3050123; doi:10.1107/S1600536810048749)
Supplement: Supplementary file 1 [file e-67-000m1-sup1.cif]

##############################################################################
###                                                                        ###
###        Electronic paper (Acta Crystallographica Section E)             ###
###                                                                        ###
##############################################################################
#                                                                            #
# This CIF contains the data in a paper accepted for publication in Acta     #
# Crystallographica Section E. It conforms to the requirements of Notes      #
# for Authors for Section E, and has been peer reviewed under the auspices   #
# of the IUCr Commission on Journals.                                        #
#                                                                            #
# Full details of the Crystallographic Information File format               #
# are given in the paper "The Crystallographic Information File (CIF):       #
# a New Standard Archive File for Crystallography" by S. R. Hall, F. H.      #
# Allen and I. D. Brown [Acta Cryst. (1991), A47, 655-685].                  #
#                                                                            #
# The current version of the core CIF dictionary is obtainable from          #
# ftp://ftp.iucr.org/pub/cif_core.dic. The current version number is 2.4.    #
#                                                                            #
# Software is freely available for graphical display of the structure(s) in  #
# this CIF.  For information consult the CIF home page http://www.iucr.org/  #
# cif/home.html                                                              #
#                                                                            #
# This file may be used for bona fide research purposes within the           #
# scientific community so long as proper attribution is given to the journal # 
# article from which it was obtained.                                        #
#                                                                            #
##############################################################################
                                             
data_I
_audit_creation_method     SHELXL-97
_chemical_name_systematic
;
<i>N</i>,<i>N</i>,<i>N</i>',<i>N</i>'-Tetramethylethylenediammonium
tetrachloridocobaltate(II)
;
_chemical_name_common     ?
_chemical_formula_moiety     'C6 H18 N2 2+, Cl4 Co 2-'
_chemical_formula_sum     'C6 H18 Cl4 Co N2'
_chemical_formula_iupac     '(C6 H18 N2) [Co Cl4]'
_chemical_formula_weight     318.95
_chemical_melting_point     ?
_symmetry_cell_setting     triclinic
_symmetry_space_group_name_H-M     'P -1'
_symmetry_space_group_name_Hall     '-P 1'
loop_
    _symmetry_equiv_pos_as_xyz
    'x, y, z'
    '-x, -y, -z'
_cell_length_a     6.9179(3)
_cell_length_b     8.2866(3)
_cell_length_c     13.4395(5)
_cell_angle_alpha     72.188(3)
_cell_angle_beta     87.292(3)
_cell_angle_gamma     69.045(3)
_cell_volume     683.31(5)
_cell_formula_units_Z     2
_cell_measurement_reflns_used     100
_cell_measurement_theta_min     10.39
_cell_measurement_theta_max     21.77
_cell_measurement_temperature     295(2)
_exptl_crystal_description     'block cut from larger crystal'
_exptl_crystal_colour     'blue'
_exptl_crystal_size_max     0.55
_exptl_crystal_size_mid     0.44
_exptl_crystal_size_min     0.38
_exptl_crystal_density_diffrn     1.550
_exptl_crystal_density_meas     ?
_exptl_crystal_density_method     'not measured'
_exptl_crystal_F_000     326
_exptl_absorpt_coefficient_mu     2.002
_exptl_absorpt_correction_type     integration
_exptl_absorpt_process_details     '(XSHELL; Bruker, 1999)'
_exptl_absorpt_correction_T_min     0.378
_exptl_absorpt_correction_T_max     0.553
_exptl_special_details
;
;
_diffrn_ambient_temperature     295(2)
_diffrn_radiation_type     MoK\a
_diffrn_radiation_wavelength     0.71073
_diffrn_radiation_source     'normal-focus sealed tube'
_diffrn_radiation_monochromator     'graphite'
_diffrn_measurement_device     'Bruker P4'
_diffrn_measurement_method     \q/2\q
_diffrn_detector_area_resol_mean     ?
_diffrn_reflns_number     3003
_diffrn_reflns_av_R_equivalents     0.0552
_diffrn_reflns_av_sigmaI/netI     0.0369
_diffrn_reflns_theta_min     2.73
_diffrn_reflns_theta_max     24.99
_diffrn_reflns_theta_full     24.99
_diffrn_measured_fraction_theta_max     0.984
_diffrn_measured_fraction_theta_full     0.984
_diffrn_reflns_limit_h_min     -8
_diffrn_reflns_limit_h_max     1
_diffrn_reflns_limit_k_min     -9
_diffrn_reflns_limit_k_max     9
_diffrn_reflns_limit_l_min     -15
_diffrn_reflns_limit_l_max     15
_diffrn_standards_number     3
_diffrn_standards_interval_count     100
_diffrn_standards_interval_time     ?
_diffrn_standards_decay_%     3.8
loop_
    _diffrn_standard_refln_index_h
    _diffrn_standard_refln_index_k
    _diffrn_standard_refln_index_l
    -2 1 5
    0 2 4
    -2 -1 -1
_refine_special_details
;
Refinement of <i>F</i>^2^ against ALL reflections. The weighted <i>R</i>-factor,
<i>wR</i>, and goodness of fit, <i>S</i>, are based on <i>F</i>^2^;
conventional <i>R</i>-factors, <i>R</i>, are based on <i>F</i>, with <i>F</i>
set to zero for negative <i>F</i>^2^. The threshold expression of <i>F</i>^2^
> 2\s(<i>F</i>^2^) is used only for calculating <i>R</i>-factors(gt)
<i>etc</i>. and is not relevant to the choice of reflections for refinement.
<i>R</i>-factors based on <i>F</i>^2^ are statistically about twice as large
as those based on <i>F</i>, and <i>R</i>-factors based on ALL data will be
even larger.
;
_reflns_number_total     2361
_reflns_number_gt     2207
_reflns_threshold_expression     I>2\s(I)
_refine_ls_structure_factor_coef     Fsqd
_refine_ls_matrix_type     full
_refine_ls_R_factor_all     0.0369
_refine_ls_R_factor_gt     0.0349
_refine_ls_wR_factor_gt     0.0954
_refine_ls_wR_factor_ref     0.0974
_refine_ls_goodness_of_fit_ref     1.078
_refine_ls_restrained_S_all     1.078
_refine_ls_number_reflns     2361
_refine_ls_number_parameters     129
_refine_ls_number_restraints     0
_refine_ls_hydrogen_treatment     constr
_refine_ls_weighting_scheme     calc
_refine_ls_weighting_details
              'w=1/[\s^2^(Fo^2^)+(0.0551P)^2^+0.3622P] where P=(Fo^2^+2Fc^2^)/3'
_atom_sites_solution_hydrogens     geom
_atom_sites_solution_primary     direct
_atom_sites_solution_secondary     difmap
_refine_ls_shift/su_max     ?
_refine_ls_shift/su_max_lt     0.001
_refine_ls_shift/su_mean     0.000
_refine_diff_density_max     0.530
_refine_diff_density_min     -0.501
_refine_ls_extinction_method     'SHELXL97 (Sheldrick, 2008)'
_refine_ls_extinction_coef     0.075(5)
_refine_ls_extinction_expression
       '<i>F</i>~c~^*^=k<i>F</i>~c~[1+0.001x<i>F</i>~c~^2^\l^3^/sin(2\q)]^-1/4^'
loop_
    _atom_type_symbol
    _atom_type_description
    _atom_type_scat_dispersion_real
    _atom_type_scat_dispersion_imag
    _atom_type_scat_source
    'C' 'C' 0.0033 0.0016
                         'International Tables Vol C Tables 4.2.6.8 and 6.1.1.4'
    'H' 'H' 0.0000 0.0000
                         'International Tables Vol C Tables 4.2.6.8 and 6.1.1.4'
    'N' 'N' 0.0061 0.0033
                         'International Tables Vol C Tables 4.2.6.8 and 6.1.1.4'
    'Cl' 'Cl' 0.1484 0.1585
                         'International Tables Vol C Tables 4.2.6.8 and 6.1.1.4'
    'Co' 'Co' 0.3494 0.9721
                         'International Tables Vol C Tables 4.2.6.8 and 6.1.1.4'
_computing_data_collection
;
XSCANS (Bruker, 1996)
;
_computing_cell_refinement
;
XSCANS (Bruker, 1996)
;
_computing_data_reduction     'XSCANS (Bruker, 1996)'
_computing_structure_solution     'SHELXS86 (Sheldrick, 2008)'
_computing_structure_refinement     'SHELXL97 (Sheldrick, 2008)'
_computing_molecular_graphics     'SHELXTL/PC (Sheldrick, 2008)'
_computing_publication_material
;
SHELXTL/PC (Sheldrick, 2008) and SHELXL97 (Sheldrick, 2008)
;
loop_
    _atom_site_type_symbol
    _atom_site_label
    _atom_site_fract_x
    _atom_site_fract_y
    _atom_site_fract_z
    _atom_site_U_iso_or_equiv
    _atom_site_adp_type
    _atom_site_calc_flag
    _atom_site_refinement_flags
    _atom_site_occupancy
    _atom_site_disorder_assembly
    _atom_site_disorder_group
    Co Co1 0.08521(5) 0.39063(4) 0.24591(2) 0.03454(18) Uani d . 1 . .
    Cl Cl1 -0.07188(15) 0.25750(14) 0.37896(7) 0.0711(3) Uani d . 1 . .
    Cl Cl2 0.28898(11) 0.16529(9) 0.17970(5) 0.0440(2) Uani d . 1 . .
    Cl Cl3 0.30208(13) 0.48322(11) 0.31660(6) 0.0556(2) Uani d . 1 . .
    Cl Cl4 -0.12874(12) 0.63518(11) 0.12131(7) 0.0578(3) Uani d . 1 . .
    N N1A 0.6224(3) 0.2465(3) 0.02177(19) 0.0385(5) Uani d . 1 . .
    H H1AD 0.5067 0.2282 0.0497 0.046 Uiso d R 1 . .
    C C1A 0.7839(5) 0.1787(5) 0.1090(3) 0.0612(9) Uani d . 1 . .
    H H1AA 0.8191 0.0502 0.1406 0.092 Uiso d R 1 . .
    H H1AB 0.7315 0.2393 0.1606 0.092 Uiso d R 1 . .
    H H1AC 0.9053 0.2028 0.0823 0.092 Uiso d R 1 . .
    C C2A 0.6891(5) 0.1436(4) -0.0545(3) 0.0556(8) Uani d . 1 . .
    H H2AA 0.5776 0.1831 -0.1065 0.083 Uiso d R 1 . .
    H H2AB 0.7257 0.0161 -0.0187 0.083 Uiso d R 1 . .
    H H2AC 0.8072 0.1654 -0.0878 0.083 Uiso d R 1 . .
    C C3A 0.5641(4) 0.4454(4) -0.0337(2) 0.0415(6) Uani d . 1 . .
    H H3AA 0.4861 0.4776 -0.0994 0.050 Uiso d R 1 . .
    H H3AB 0.6888 0.4738 -0.0493 0.050 Uiso d R 1 . .
    N N1B 0.3531(4) 0.2003(3) 0.54857(19) 0.0469(6) Uani d . 1 . .
    H H1BD 0.2985 0.2773 0.4837 0.056 Uiso d R 1 . .
    C C1B 0.5067(8) 0.2606(6) 0.5827(3) 0.0840(13) Uani d . 1 . .
    H H1BA 0.4372 0.3765 0.5935 0.126 Uiso d R 1 . .
    H H1BB 0.6036 0.2716 0.5299 0.126 Uiso d R 1 . .
    H H1BC 0.5794 0.1735 0.6471 0.126 Uiso d R 1 . .
    C C2B 0.1808(8) 0.2172(9) 0.6196(4) 0.0998(16) Uani d . 1 . .
    H H2BA 0.1246 0.3391 0.6233 0.150 Uiso d R 1 . .
    H H2BB 0.2324 0.1338 0.6883 0.150 Uiso d R 1 . .
    H H2BC 0.0741 0.1893 0.5932 0.150 Uiso d R 1 . .
    C C3BA 0.4254(8) 0.0107(5) 0.5425(3) 0.0415(15) Uani d P 0.784(13) . .
    H H3BA 0.3081 -0.0170 0.5282 0.050 Uiso d PR 0.784(13) . .
    H H3BB 0.4934 -0.0736 0.6085 0.050 Uiso d PR 0.784(13) . .
    C C3BB 0.542(2) 0.0458(19) 0.5298(11) 0.040(5) Uani d P 0.216(13) . .
    H H3BC 0.6148 -0.0385 0.5948 0.048 Uiso d PR 0.216(13) . .
    H H3BE 0.6355 0.0950 0.4876 0.048 Uiso d PR 0.216(13) . .
loop_
    _atom_site_aniso_label
    _atom_site_aniso_U_11
    _atom_site_aniso_U_22
    _atom_site_aniso_U_33
    _atom_site_aniso_U_12
    _atom_site_aniso_U_13
    _atom_site_aniso_U_23
    Co1 0.0331(2) 0.0344(3) 0.0343(2) -0.01054(16) 0.00261(14) -0.01021(16)
    Cl1 0.0643(5) 0.0794(6) 0.0662(5) -0.0350(5) 0.0280(4) -0.0102(5)
    Cl2 0.0475(4) 0.0414(4) 0.0432(4) -0.0128(3) 0.0093(3) -0.0182(3)
    Cl3 0.0701(5) 0.0565(5) 0.0496(4) -0.0363(4) -0.0092(4) -0.0113(3)
    Cl4 0.0473(4) 0.0481(4) 0.0596(5) -0.0079(3) -0.0117(3) -0.0002(4)
    N1A 0.0317(10) 0.0304(11) 0.0541(13) -0.0110(9) 0.0104(9) -0.0154(10)
    C1A 0.0536(19) 0.057(2) 0.064(2) -0.0098(15) -0.0066(16) -0.0161(16)
    C2A 0.0516(17) 0.0465(17) 0.073(2) -0.0108(14) 0.0096(15) -0.0338(16)
    C3A 0.0430(14) 0.0333(13) 0.0477(15) -0.0120(11) 0.0111(12) -0.0149(12)
    N1B 0.0594(15) 0.0358(13) 0.0371(12) -0.0050(11) -0.0009(10) -0.0135(10)
    C1B 0.121(4) 0.080(3) 0.066(2) -0.061(3) -0.009(2) -0.012(2)
    C2B 0.088(3) 0.145(5) 0.083(3) -0.048(3) 0.031(3) -0.055(3)
    C3BA 0.046(3) 0.037(2) 0.045(2) -0.0160(17) 0.0098(18) -0.0166(15)
    C3BB 0.031(8) 0.040(7) 0.047(8) -0.009(6) 0.012(5) -0.014(6)
_geom_special_details
;
All s.u.'s (except the s.u. in the dihedral angle between two l.s. planes) are
estimated using the full covariance matrix. The cell s.u.'s are taken into
account individually in the estimation of s.u.'s in distances, angles and
torsion angles; correlations between s.u.'s in cell parameters are only used
when they are defined by crystal symmetry. An approximate (isotropic)
treatment of cell s.u.'s is used for estimating s.u.'s involving l.s. planes.
;
loop_
    _geom_bond_atom_site_label_1
    _geom_bond_atom_site_label_2
    _geom_bond_site_symmetry_2
    _geom_bond_distance
    _geom_bond_publ_flag
    Co1 Cl1 . 2.2500(8) y
    Co1 Cl2 . 2.2980(7) y
    Co1 Cl3 . 2.2686(8) y
    Co1 Cl4 . 2.2615(8) y
    N1A C2A . 1.483(4) ?
    N1A C1A . 1.487(4) ?
    N1A C3A . 1.496(3) ?
    N1A H1AD . 0.9100 ?
    C1A H1AA . 0.9600 ?
    C1A H1AB . 0.9600 ?
    C1A H1AC . 0.9601 ?
    C2A H2AA . 0.9601 ?
    C2A H2AB . 0.9600 ?
    C2A H2AC . 0.9599 ?
    C3A C3A 2_665 1.509(5) ?
    C3A H3AA . 0.9700 ?
    C3A H3AB . 0.9700 ?
    N1B C1B . 1.469(5) ?
    N1B C2B . 1.485(5) ?
    N1B C3BA . 1.496(4) ?
    N1B C3BB . 1.542(13) ?
    N1B H1BD . 0.9100 ?
    C1B H1BA . 0.9600 ?
    C1B H1BB . 0.9598 ?
    C1B H1BC . 0.9599 ?
    C2B H2BA . 0.9600 ?
    C2B H2BB . 0.9600 ?
    C2B H2BC . 0.9600 ?
    C3BA C3BA 2_656 1.510(9) ?
    C3BA H3BA . 0.9600 ?
    C3BA H3BB . 0.9601 ?
    C3BB C3BB 2_656 1.51(3) ?
    C3BB H3BC . 0.9600 ?
    C3BB H3BE . 0.9600 ?
loop_
    _geom_angle_atom_site_label_1
    _geom_angle_atom_site_label_2
    _geom_angle_atom_site_label_3
    _geom_angle_site_symmetry_1
    _geom_angle_site_symmetry_3
    _geom_angle
    _geom_angle_publ_flag
    Cl1 Co1 Cl4 . . 115.50(4) y
    Cl1 Co1 Cl2 . . 106.29(4) y
    Cl1 Co1 Cl3 . . 106.99(4) y
    Cl2 Co1 Cl3 . . 107.06(3) y
    Cl2 Co1 Cl4 . . 112.81(3) y
    Cl3 Co1 Cl4 . . 107.76(3) y
    C1A N1A C2A . . 111.2(2) ?
    C1A N1A C3A . . 112.5(2) ?
    C2A N1A C3A . . 109.8(2) ?
    C2A N1A H1AD . . 107.6 ?
    C1A N1A H1AD . . 107.7 ?
    C3A N1A H1AD . . 107.6 ?
    N1A C1A H1AA . . 109.4 ?
    N1A C1A H1AB . . 109.5 ?
    H1AA C1A H1AB . . 109.5 ?
    N1A C1A H1AC . . 109.5 ?
    H1AA C1A H1AC . . 109.5 ?
    H1AB C1A H1AC . . 109.5 ?
    N1A C2A H2AA . . 109.4 ?
    N1A C2A H2AB . . 109.6 ?
    H2AA C2A H2AB . . 109.5 ?
    N1A C2A H2AC . . 109.4 ?
    H2AA C2A H2AC . . 109.5 ?
    H2AB C2A H2AC . . 109.5 ?
    N1A C3A C3A . 2_665 110.3(3) ?
    N1A C3A H3AA . . 109.7 ?
    C3A C3A H3AA 2_665 . 109.8 ?
    N1A C3A H3AB . . 109.5 ?
    C3A C3A H3AB 2_665 . 109.4 ?
    H3AA C3A H3AB . . 108.1 ?
    C1B N1B C2B . . 109.6(3) ?
    C1B N1B C3BA . . 117.8(3) ?
    C2B N1B C3BA . . 106.6(4) ?
    C1B N1B C3BB . . 85.6(7) ?
    C2B N1B C3BB . . 137.0(7) ?
    C1B N1B H1BD . . 107.5 ?
    C2B N1B H1BD . . 107.3 ?
    C3BA N1B H1BD . . 107.5 ?
    C3BB N1B H1BD . . 105.5 ?
    N1B C1B H1BA . . 109.4 ?
    N1B C1B H1BB . . 109.5 ?
    H1BA C1B H1BB . . 109.5 ?
    N1B C1B H1BC . . 109.5 ?
    H1BA C1B H1BC . . 109.5 ?
    H1BB C1B H1BC . . 109.5 ?
    N1B C2B H2BA . . 109.6 ?
    N1B C2B H2BB . . 109.4 ?
    H2BA C2B H2BB . . 109.5 ?
    N1B C2B H2BC . . 109.4 ?
    H2BA C2B H2BC . . 109.5 ?
    H2BB C2B H2BC . . 109.5 ?
    C3BB C3BA C3BB . 2_656 90.0(15) ?
    C3BB C3BA N1B . . 74.6(8) ?
    C3BB C3BA N1B 2_656 . 131.5(8) ?
    C3BB C3BA C3BA . 2_656 51.4(9) ?
    N1B C3BA C3BA . 2_656 110.7(4) ?
    C3BB C3BA H3BA . . 158.9 ?
    C3BB C3BA H3BA 2_656 . 71.7 ?
    N1B C3BA H3BA . . 109.6 ?
    C3BA C3BA H3BA 2_656 . 109.6 ?
    C3BB C3BA H3BB . . 88.9 ?
    C3BB C3BA H3BB 2_656 . 115.9 ?
    N1B C3BA H3BB . . 109.6 ?
    C3BA C3BA H3BB 2_656 . 109.2 ?
    H3BA C3BA H3BB . . 108.1 ?
    C3BB C3BA H3BC 2_656 . 107.1 ?
    N1B C3BA H3BC . . 93.1 ?
    C3BA C3BA H3BC 2_656 . 77.4 ?
    H3BA C3BA H3BC . . 150.8 ?
    C3BA C3BB C3BA . 2_656 90.0(15) ?
    C3BA C3BB C3BB . 2_656 51.5(12) ?
    C3BA C3BB N1B . . 69.3(8) ?
    C3BA C3BB N1B 2_656 . 130.1(12) ?
    C3BB C3BB N1B 2_656 . 106.5(14) ?
    C3BA C3BB H3BB . . 46.1 ?
    C3BA C3BB H3BB 2_656 . 108.4 ?
    C3BB C3BB H3BB 2_656 . 79.3 ?
    N1B C3BB H3BB . . 89.6 ?
    C3BA C3BB H3BC . . 93.1 ?
    C3BA C3BB H3BC 2_656 . 115.0 ?
    C3BB C3BB H3BC 2_656 . 111.4 ?
    N1B C3BB H3BC . . 111.2 ?
    H3BB C3BB H3BC . . 47.0 ?
    C3BA C3BB H3BE . . 155.7 ?
    C3BA C3BB H3BE 2_656 . 71.7 ?
    C3BB C3BB H3BE 2_656 . 108.8 ?
    N1B C3BB H3BE . . 110.1 ?
    H3BB C3BB H3BE . . 154.5 ?
    H3BC C3BB H3BE . . 108.8 ?
loop_
    _geom_torsion_atom_site_label_1
    _geom_torsion_atom_site_label_2
    _geom_torsion_atom_site_label_3
    _geom_torsion_atom_site_label_4
    _geom_torsion_site_symmetry_1
    _geom_torsion_site_symmetry_2
    _geom_torsion_site_symmetry_3
    _geom_torsion_site_symmetry_4
    _geom_torsion
    _geom_torsion_publ_flag
    N1A C3A C3A N1A . . 2_665 2_665 180.0 ?
    C1A N1A C3A C3A . . . 2_665 -73.0(4) ?
    C2A N1A C3A C3A . . . 2_665 162.5(3) ?
    N1B C3BA C3BA N1B . . 2_656 2_656 180.0 ?
    N1B C3BB C3BB N1B . . 2_656 2_656 180.0 ?
    C1B N1B C3BA C3BA . . . 2_656 -66.5(5) ?
    C1B N1B C3BB C3BB . . . 2_656 -169.3(14) ?
    C2B N1B C3BA C3BA . . . 2_656 170.0(4) ?
    C2B N1B C3BB C3BB . . . 2_656 76.5(15) ?
    C1B N1B C3BA C3BB . . . . -29.1(9) ?
    C2B N1B C3BA C3BB . . . . -152.7(9) ?
    C1B N1B C3BA C3BB . . . 2_656 -105.0(15) ?
    C2B N1B C3BA C3BB . . . 2_656 131.5(15) ?
    C3BB N1B C3BA C3BB . . . 2_656 -75.8(19) ?
    C3BB N1B C3BA C3BA . . . 2_656 -37.3(9) ?
    C3BB C3BA C3BB C3BA 2_656 . . 2_656 0.001(2) ?
    N1B C3BA C3BB C3BA . . . 2_656 -133.5(9) ?
    N1B C3BA C3BB C3BB . . . 2_656 -133.5(9) ?
    C3BA C3BA C3BB C3BB 2_656 . . 2_656 -0.001(2) ?
    C3BB C3BA C3BB N1B 2_656 . . . 133.5(9) ?
    C3BA C3BA C3BB N1B 2_656 . . . 133.5(9) ?
    C1B N1B C3BB C3BA . . . . 154.4(8) ?
    C2B N1B C3BB C3BA . . . . 40.2(13) ?
    C1B N1B C3BB C3BA . . . 2_656 -134.0(19) ?
    C2B N1B C3BB C3BA . . . 2_656 111.8(16) ?
    C3BA N1B C3BB C3BA . . . 2_656 72(2) ?
    C3BA N1B C3BB C3BB . . . 2_656 36.3(11) ?
loop_
    _geom_hbond_atom_site_label_D
    _geom_hbond_atom_site_label_H
    _geom_hbond_atom_site_label_A
    _geom_hbond_site_symmetry_A
    _geom_hbond_distance_DH
    _geom_hbond_distance_HA
    _geom_hbond_distance_DA
    _geom_hbond_angle_DHA
    N1A H1AD Cl2 . 0.91 2.31 3.170(2) 157
    N1B H1BD Cl3 . 0.91 2.37 3.222(3) 155
data_global
_journal_date_recd_electronic     2010-10-28
_journal_date_accepted     2010-11-22
_journal_name_full     'Acta Crystallographica, Section E'
_journal_year     2011
_journal_volume     67
_journal_issue      1
_journal_page_first     m1
_journal_page_last     m1
_journal_paper_category     QM
_journal_coeditor_code     CV2786
_publ_contact_author
;
      Dr. Russell G. Baughman
      Department of Chemistry
      Truman State University
      Kirksville, MO  63501-0828    U. S. A.
;
_publ_contact_author_email     baughman@truman.edu
_publ_contact_author_fax     '660 785 4045'
_publ_contact_author_phone     '660 785 4627'
_publ_section_title
;
<i>N</i>,<i>N</i>,<i>N</i>',<i>N</i>'-Tetramethylethylenediammonium
tetrachloridocobaltate(II)
;
loop_
    _publ_author_name
    _publ_author_address
    'Baughman, Russell G.'
;     Department of Chemistry
      Truman State University
      Kirksville, MO 63501-4221
      USA
;
    'Shane, Rebecca S.'
;     Department of Physics
      Washington University
      St Louis, MO 63130
      USA
;
    'McCormick, James M.'
;     Department of Chemistry
      Truman State University
      Kirksville, MO 63501-4221
      USA
;
