# Supplementary material for: N,N,N′,N′-Tetra­methyl­ethylene­diammonium tetra­chloridocobaltate(II)
Source: Acta Crystallogr Sect E Struct Rep Online. 2010 Dec 4;67(Pt 1):m1. doi: 10.1107/S1600536810048749 (PMC3050123; doi:10.1107/S1600536810048749)
Supplement: Supplementary file 2 [file e-67-000m1-Isup2.hkl]

# 
# h,k,l, Fc-squared, Fo-squared, sigma(Fo-squared) and status flag 
# 
data_I
_shelx_title ' CoTMEDCl in P-1   BEST LATTS' 
_shelx_refln_list_code          4 
_shelx_F_calc_maximum      106.83 
_exptl_crystal_F_000       326.00 
_reflns_d_resolution_high  0.8411 
 
loop_ 
 _symmetry_equiv_pos_as_xyz 
 'x, y, z' 
 '-x, -y, -z' 
 
_cell_length_a     6.9179 
_cell_length_b     8.2866 
_cell_length_c    13.4395 
_cell_angle_alpha  72.188 
_cell_angle_beta   87.292 
_cell_angle_gamma  69.045 
 
_shelx_F_squared_multiplier     1.000 
 
loop_ 
 _refln_index_h 
 _refln_index_k 
 _refln_index_l 
 _refln_F_squared_calc 
 _refln_F_squared_meas 
 _refln_F_squared_sigma 
 _refln_observed_status 
   1   0   0      584.00      752.33     24.18 o 
   2   0   0       84.30      141.73      5.00 o 
   3   0   0      202.58      212.04      7.50 o 
   4   0   0      608.47      629.92     15.21 o 
   5   0   0     1749.93     1697.19     28.02 o 
   6   0   0      305.09      313.35     11.12 o 
   7   0   0        4.69        5.74      1.26 o 
  -7   1   0        0.03       -0.66      1.26 o 
  -6   1   0       19.82       18.33      1.42 o 
  -5   1   0      205.68      213.96     10.00 o 
  -4   1   0     1117.71     1090.52     21.21 o 
  -3   1   0       56.91       56.83      2.47 o 
  -2   1   0       20.88       17.68      0.82 o 
  -1   1   0       48.88       46.42      2.14 o 
   0   1   0     2981.00     2876.35    155.55 o 
   1   1   0     6622.47     6445.01    143.94 o 
   2   1   0     1996.33     2230.45     21.08 o 
   3   1   0       35.73       43.60      1.92 o 
   4   1   0       41.78       49.73      2.41 o 
   5   1   0      911.39      905.99     20.72 o 
   6   1   0      724.51      762.04     17.17 o 
   7   1   0       75.82       88.08      3.51 o 
  -6   2   0        2.43        2.02      1.26 o 
  -5   2   0        0.29       -0.05      1.04 o 
  -4   2   0       68.92       72.21      3.12 o 
  -3   2   0     1477.60     1585.17     24.59 o 
  -2   2   0     3276.49     3422.37     31.96 o 
  -1   2   0     1812.57     1819.01     90.97 o 
   0   2   0     1329.29     1221.55     89.60 o 
   1   2   0      120.63      109.13      9.35 o 
   2   2   0     3459.35     3228.10     29.12 o 
   3   2   0     2678.74     2798.81     31.19 o 
   4   2   0      513.94      530.14     14.80 o 
   5   2   0       20.60       21.51      1.31 o 
   6   2   0        5.26        4.10      1.15 o 
   7   2   0        4.90        3.28      1.37 o 
   8   2   0      167.81      168.24      6.20 o 
  -6   3   0       42.93       46.74      1.97 o 
  -5   3   0       14.12       15.70      1.37 o 
  -4   3   0        4.47        5.74      1.09 o 
  -3   3   0       53.47       48.86      2.36 o 
  -2   3   0     5331.39     5244.33     46.80 o 
  -1   3   0     4624.61     4838.13    250.74 o 
   0   3   0      478.42      480.53     32.76 o 
   1   3   0       42.90       42.41      6.11 o 
   2   3   0       45.45       57.38      2.41 o 
   3   3   0     7949.23     8757.14     61.22 o 
   4   3   0     4202.18     4719.44     49.96 o 
   5   3   0       57.13       56.31      3.01 o 
   6   3   0      135.78      134.36      4.88 o 
   7   3   0        1.64        1.15      1.31 o 
   8   3   0      142.68      162.85      6.69 o 
  -5   4   0      131.33      134.11      6.47 o 
  -4   4   0       28.81       29.72      1.48 o 
  -3   4   0      101.49       91.67      4.00 o 
  -2   4   0        0.90        2.08      1.04 o 
  -1   4   0     2593.43     2548.51    132.89 o 
   0   4   0      124.26      107.80      2.97 o 
   1   4   0      320.90      327.04     23.75 o 
   2   4   0        2.41        4.98      0.88 o 
   3   4   0      249.51      224.46     10.64 o 
   4   4   0     1951.71     1845.87     31.19 o 
   5   4   0      385.25      378.71     15.63 o 
   6   4   0       19.12       20.46      1.48 o 
   7   4   0        1.11        2.41      1.42 o 
   8   4   0        8.76       11.21      1.70 o 
  -4   5   0      196.80      197.25      7.91 o 
  -3   5   0      266.22      258.00     10.45 o 
  -2   5   0       17.02       15.16      1.31 o 
  -1   5   0        0.72        1.94      0.73 o 
   0   5   0     1083.06     1131.14     80.13 o 
   1   5   0     1887.35     1832.20    141.20 o 
   2   5   0      870.90      875.17     21.05 o 
   3   5   0      312.36      358.99     14.18 o 
   4   5   0       33.18       32.24      1.75 o 
   5   5   0        1.59        3.72      1.20 o 
   6   5   0      402.13      436.51     14.51 o 
   7   5   0      194.20      210.21      8.89 o 
   8   5   0        1.78        2.41      1.64 o 
  -3   6   0      399.13      430.50     11.30 o 
  -2   6   0        5.82        5.85      1.42 o 
  -1   6   0        0.81        2.16      0.85 o 
   0   6   0       10.23       10.31      0.93 o 
   1   6   0      861.55      846.76     69.46 o 
   2   6   0     2921.89     2600.57     39.61 o 
   3   6   0      380.88      334.84     14.25 o 
   4   6   0       18.89       23.42      1.37 o 
   5   6   0       31.80       26.38      1.48 o 
   6   6   0      184.57      191.65      9.39 o 
   7   6   0      617.24      588.96     13.50 o 
  -2   7   0      225.13      205.30      8.02 o 
  -1   7   0       11.13       14.36      1.16 o 
   0   7   0       20.53       19.64      2.00 o 
   1   7   0       99.69       76.72      3.40 o 
   2   7   0      632.60      671.19     18.36 o 
   3   7   0      353.63      364.58     13.34 o 
   4   7   0       10.99       11.49      1.37 o 
   5   7   0       45.74       50.42      2.57 o 
   6   7   0        4.19        2.46      1.48 o 
   7   7   0       44.65       48.11      2.24 o 
  -1   8   0      127.96      128.83      5.56 o 
   0   8   0      192.89      191.60     15.40 o 
   1   8   0       73.09       81.48     10.54 o 
   2   8   0        3.36        2.41      1.42 o 
   3   8   0       33.75       36.72      1.75 o 
   4   8   0      185.21      174.94      8.07 o 
   5   8   0      352.01      349.17     10.24 o 
   6   8   0       42.48       44.55      2.13 o 
   1   9   0      109.06      125.65      3.55 o 
   2   9   0        0.15        1.59      1.42 o 
   3   9   0        0.01        2.95      1.31 o 
   4   9   0        2.80        2.95      1.48 o 
  -4  -9   1       86.55      103.96      5.20 o 
  -3  -9   1        2.49        0.93      1.42 o 
  -2  -9   1       64.56       73.43      3.07 o 
  -6  -8   1       18.06       16.36      1.64 o 
  -5  -8   1       20.58       16.20      1.64 o 
  -4  -8   1       64.02       66.04      2.85 o 
  -3  -8   1        4.71        5.36      1.31 o 
  -2  -8   1       48.35       51.84      2.41 o 
  -1  -8   1       86.87       92.99     10.30 o 
   0  -8   1      119.11      117.09      9.51 o 
   1  -8   1       63.59       67.49      4.93 o 
  -7  -7   1      200.20      222.18      7.30 o 
  -6  -7   1      179.72      193.45      8.01 o 
  -5  -7   1        9.64        9.08      1.42 o 
  -4  -7   1      212.58      226.73     10.33 o 
  -3  -7   1      325.96      342.04     12.17 o 
  -2  -7   1      259.25      305.32     11.88 o 
  -1  -7   1      273.56      275.64      8.27 o 
   0  -7   1       30.91       33.01      1.64 o 
   1  -7   1      473.61      480.56     34.75 o 
   2  -7   1      318.83      297.28      8.86 o 
  -7  -6   1       31.03       32.45      1.97 o 
  -6  -6   1      120.98      133.28      5.15 o 
  -5  -6   1       86.94       84.33      3.73 o 
  -4  -6   1      124.21      108.22      4.88 o 
  -3  -6   1      601.54      550.57     17.37 o 
  -2  -6   1       79.28       76.34      3.73 o 
  -1  -6   1      557.90      500.10     45.74 o 
   0  -6   1       86.60       90.14      4.03 o 
   1  -6   1      167.86      135.99     11.01 o 
   2  -6   1      400.96      383.31     12.19 o 
   3  -6   1      126.10      132.50      4.55 o 
  -7  -5   1       89.02      104.42      4.22 o 
  -6  -5   1        6.82        9.30      1.37 o 
  -5  -5   1        7.12       12.25      1.26 o 
  -4  -5   1       11.56       13.18      1.26 o 
  -3  -5   1      462.44      497.93     16.45 o 
  -2  -5   1      198.91      190.34      7.10 o 
  -1  -5   1      674.76      697.48     60.03 o 
   0  -5   1       69.41       76.78      2.57 o 
   1  -5   1       11.21       12.90      0.83 o 
   2  -5   1      140.81      150.94      5.82 o 
   3  -5   1      406.95      397.81     12.30 o 
   4  -5   1      139.61      129.85      6.47 o 
  -8  -4   1      254.25      238.11      8.13 o 
  -7  -4   1        0.60        0.77      1.42 o 
  -6  -4   1        0.34       -0.88      1.26 o 
  -5  -4   1      266.16      258.27     12.77 o 
  -4  -4   1      330.87      299.73     13.58 o 
  -3  -4   1     2136.86     1948.68     28.83 o 
  -2  -4   1      115.68      101.43      4.34 o 
  -1  -4   1     1649.57     1618.42    121.96 o 
   0  -4   1     3642.90     3344.29    237.14 o 
   1  -4   1        0.02       -0.35      0.64 o 
   2  -4   1      540.65      538.57     16.81 o 
   3  -4   1      363.47      375.26     13.40 o 
   4  -4   1      184.14      181.28      8.29 o 
   5  -4   1      494.22      502.51     10.93 o 
  -8  -3   1       78.07       82.65      3.23 o 
  -7  -3   1       71.22       80.84      3.61 o 
  -6  -3   1      149.57      149.54      5.98 o 
  -5  -3   1        6.05       10.23      1.15 o 
  -4  -3   1      388.87      439.56     14.50 o 
  -3  -3   1      733.82      831.68     17.19 o 
  -2  -3   1      965.42     1059.21     17.14 o 
  -1  -3   1      158.93      149.66      4.63 o 
   0  -3   1      216.23      209.69      5.46 o 
   1  -3   1     2849.28     2894.80    222.65 o 
   2  -3   1      164.10      188.12      9.18 o 
   3  -3   1      255.30      231.86      7.98 o 
   4  -3   1      118.91      116.65      4.88 o 
   5  -3   1      420.30      373.81     10.64 o 
   6  -3   1      161.43      156.05      6.14 o 
  -8  -2   1        3.98        4.76      1.53 o 
  -7  -2   1       78.50       78.93      3.23 o 
  -6  -2   1      191.37      189.13      9.39 o 
  -5  -2   1        8.12        9.85      1.20 o 
  -4  -2   1      980.50     1051.52     22.40 o 
  -3  -2   1      125.09      129.69      4.78 o 
  -2  -2   1      966.74     1001.39     15.17 o 
  -1  -2   1     1858.56     1767.07    131.95 o 
   0  -2   1       75.80       83.24     11.10 o 
   1  -2   1     2985.24     3066.47    266.75 o 
   2  -2   1     1409.13     1560.81     21.24 o 
   3  -2   1      758.80      777.15     17.90 o 
   4  -2   1        0.45        1.75      0.93 o 
   5  -2   1      143.84      132.66      4.83 o 
   6  -2   1       86.63       90.50      3.56 o 
  -7  -1   1       28.45       30.21      1.53 o 
  -6  -1   1       61.28       58.27      2.85 o 
  -5  -1   1     1810.06     1861.89     30.81 o 
  -4  -1   1      439.12      491.07     14.31 o 
  -3  -1   1       80.24       99.50      3.90 o 
  -2  -1   1     5560.63     6150.66     39.00 o 
  -1  -1   1      604.21      550.06     34.51 o 
   0  -1   1     1489.18     1625.78      9.02 o 
   1  -1   1     2296.66     2432.38    206.18 o 
   2  -1   1      540.03      665.04     11.78 o 
   3  -1   1     3424.01     3148.92     31.39 o 
   4  -1   1     1562.40     1594.96     26.13 o 
   5  -1   1       40.81       43.58      1.92 o 
   6  -1   1      245.12      243.76      8.90 o 
   7  -1   1      103.96       94.52      3.40 o 
  -7   0   1       18.43       18.22      1.42 o 
  -6   0   1       85.35       90.52      3.73 o 
  -5   0   1      169.91      171.16      6.26 o 
  -4   0   1     1109.27     1154.57     20.76 o 
  -3   0   1      118.58      124.15      6.05 o 
  -2   0   1     2152.96     2536.23     20.70 o 
  -1   0   1     1363.18     1378.20     15.47 o 
   1   0   1     1386.39     1525.01     37.31 o 
   2   0   1        2.32        4.76      0.49 o 
   3   0   1       32.33       48.63      2.19 o 
   4   0   1     2038.11     2076.88     28.20 o 
   5   0   1      207.08      219.30     10.17 o 
   6   0   1      113.40      123.96      4.55 o 
   7   0   1       48.25       52.55      2.30 o 
  -7   1   1       30.72       27.20      1.59 o 
  -6   1   1       36.59       36.07      1.97 o 
  -5   1   1      104.12       89.59      3.84 o 
  -4   1   1        0.14        0.49      0.93 o 
  -3   1   1      146.10      150.00      7.42 o 
  -2   1   1        3.90        1.97      0.60 o 
  -1   1   1     4226.96     4602.83    134.90 o 
   0   1   1     3765.80     3284.91    108.21 o 
   1   1   1      124.56       98.71      5.68 o 
   2   1   1     3444.36     3843.38     26.49 o 
   3   1   1       12.73       18.44      0.71 o 
   4   1   1      385.22      433.46     12.35 o 
   5   1   1      346.93      332.92     12.58 o 
   6   1   1      800.28      821.44     17.92 o 
   7   1   1       22.67       18.82      1.48 o 
  -6   2   1      109.84      100.90      3.84 o 
  -5   2   1        0.69       -0.27      1.09 o 
  -4   2   1        0.18        0.22      0.93 o 
  -3   2   1        4.87        5.85      0.93 o 
  -2   2   1     1575.17     1748.09     22.61 o 
  -1   2   1     2981.67     3099.21    177.97 o 
   0   2   1      316.22      316.46      5.60 o 
   1   2   1     1243.12     1329.34     96.02 o 
   2   2   1     4181.28     4105.11     32.59 o 
   3   2   1       83.97       86.07      3.40 o 
   4   2   1     1162.77     1141.60     20.78 o 
   5   2   1      634.44      616.38     17.58 o 
   6   2   1      334.21      332.53     12.18 o 
   7   2   1      581.03      566.71     13.17 o 
   8   2   1       37.62       40.88      1.81 o 
  -6   3   1      357.61      350.55      9.08 o 
  -5   3   1       15.18       13.62      1.31 o 
  -4   3   1      181.85      175.87      6.43 o 
  -3   3   1       88.79       87.06      4.00 o 
  -2   3   1      113.34       94.04      4.12 o 
  -1   3   1      315.51      330.32      7.36 o 
   0   3   1      788.35      838.32     29.09 o 
   1   3   1     1291.47     1335.73     22.56 o 
   2   3   1     1019.68     1095.02     17.99 o 
   3   3   1      675.23      684.55     16.00 o 
   4   3   1      153.20      153.67      6.05 o 
   5   3   1      392.45      393.55     15.20 o 
   6   3   1       24.49       23.04      1.48 o 
   7   3   1      234.75      243.65      9.18 o 
   8   3   1      247.07      264.56      7.80 o 
  -5   4   1      132.17      125.18      4.55 o 
  -4   4   1      199.02      196.57      9.17 o 
  -3   4   1       46.48       44.90      2.24 o 
  -2   4   1      525.35      579.76     17.15 o 
  -1   4   1       10.12        8.59      0.74 o 
   0   4   1       51.39       52.67      1.86 o 
   1   4   1       59.62       75.11      6.14 o 
   2   4   1      387.02      371.50     11.82 o 
   3   4   1     1187.84     1220.20     22.59 o 
   4   4   1      866.33      828.45     20.81 o 
   5   4   1      371.59      418.86     15.57 o 
   6   4   1        5.39        4.38      1.37 o 
   7   4   1       87.13       89.69      3.89 o 
   8   4   1       25.26       21.07      1.75 o 
  -4   5   1      318.80      301.23     10.02 o 
  -3   5   1      156.91      160.13      5.93 o 
  -2   5   1      164.63      157.26      6.42 o 
  -1   5   1       22.13       20.64      1.50 o 
   0   5   1       75.78       83.11      3.32 o 
   1   5   1       76.01       85.48      2.56 o 
   2   5   1     1656.42     1760.44     28.97 o 
   3   5   1      638.69      590.17     17.83 o 
   4   5   1       80.48       81.94      3.51 o 
   5   5   1      814.09      792.24     21.02 o 
   6   5   1      181.49      177.13      6.42 o 
   7   5   1       47.31       51.02      2.35 o 
   8   5   1       98.36       94.95      3.51 o 
  -4   6   1       27.45       25.61      1.75 o 
  -3   6   1      110.04      125.07      4.77 o 
  -2   6   1      367.20      380.46     13.06 o 
  -1   6   1       82.74       80.36      6.22 o 
   0   6   1        0.49        1.22      1.94 o 
   1   6   1      256.03      246.35     23.84 o 
   2   6   1        1.02        6.67      1.42 o 
   3   6   1      259.75      219.19      8.04 o 
   4   6   1       13.01       12.75      1.31 o 
   5   6   1        9.98       11.32      1.26 o 
   6   6   1      652.75      632.34     15.57 o 
   7   6   1        2.12        4.98      1.59 o 
  -2   7   1       47.25       51.35      2.19 o 
  -1   7   1       85.30       77.93      2.50 o 
   0   7   1       59.59       57.14      5.67 o 
   1   7   1      127.27      114.44      4.80 o 
   2   7   1      267.15      248.94      8.58 o 
   3   7   1       72.80       67.93      2.90 o 
   4   7   1        4.68        4.59      1.26 o 
   5   7   1        1.16        2.35      1.20 o 
   6   7   1      151.40      177.61      7.84 o 
   7   7   1       88.55      107.37      4.05 o 
  -1   8   1        6.63        4.59      1.24 o 
   0   8   1      142.58      153.82      3.99 o 
   1   8   1      182.53      180.30     19.05 o 
   2   8   1        9.79        8.37      1.42 o 
   3   8   1        0.48        0.44      1.26 o 
   4   8   1      180.82      149.63      5.49 o 
   5   8   1       27.00       28.78      1.75 o 
   6   8   1      176.24      172.40      7.30 o 
   1   9   1      112.87      123.01      3.95 o 
   2   9   1        7.85        5.52      1.59 o 
   3   9   1       25.65       22.65      1.64 o 
   4   9   1      119.08      131.88      6.14 o 
  -5  -8   2       86.00       76.85      3.18 o 
  -4  -8   2      132.94      138.39      6.85 o 
  -3  -8   2       96.03       92.76      3.89 o 
  -2  -8   2        0.61        1.04      1.53 o 
  -1  -8   2       49.84       47.84      2.46 o 
   0  -8   2        0.83        1.07      0.97 o 
  -6  -7   2      379.28      437.92     10.85 o 
  -5  -7   2       47.35       55.02      2.13 o 
  -4  -7   2        1.50        1.70      1.31 o 
  -3  -7   2      314.77      332.92     12.17 o 
  -2  -7   2      115.39      126.05      5.26 o 
  -1  -7   2      183.15      189.21     14.77 o 
   0  -7   2       81.40       70.77      4.77 o 
   1  -7   2       11.05       14.07      2.41 o 
   2  -7   2       24.33       23.53      1.75 o 
  -7  -6   2      233.90      202.95      7.69 o 
  -6  -6   2       66.55       62.60      2.52 o 
  -5  -6   2        5.59        3.99      1.26 o 
  -4  -6   2        0.10        2.63      1.26 o 
  -3  -6   2       47.37       50.98      2.30 o 
  -2  -6   2      272.90      248.89     11.78 o 
  -1  -6   2       31.49       30.68      1.10 o 
   0  -6   2        0.98        1.64      0.93 o 
   1  -6   2       23.05       27.27      2.35 o 
   2  -6   2        1.73        3.56      1.42 o 
   3  -6   2        3.03        7.17      1.42 o 
  -7  -5   2      247.79      253.64      9.12 o 
  -6  -5   2      391.11      404.92     13.07 o 
  -5  -5   2      369.79      376.59     13.84 o 
  -4  -5   2       16.26       18.88      1.31 o 
  -3  -5   2      263.98      306.58     13.11 o 
  -2  -5   2     1049.17     1139.25     24.37 o 
  -1  -5   2      432.61      428.63     20.67 o 
   0  -5   2      403.02      369.27     13.02 o 
   1  -5   2      365.82      329.16     11.78 o 
   2  -5   2      122.18      105.46      4.44 o 
   3  -5   2       21.03       26.21      1.53 o 
   4  -5   2        2.85        3.17      1.31 o 
  -8  -4   2       19.48       21.67      1.97 o 
  -7  -4   2      160.19      169.36      5.76 o 
  -6  -4   2       13.05       15.48      1.42 o 
  -5  -4   2      177.27      172.31      6.65 o 
  -4  -4   2      932.34      862.61     21.99 o 
  -3  -4   2      367.90      337.62     12.50 o 
  -2  -4   2     3526.49     3061.56     35.00 o 
  -1  -4   2      102.87      104.38      5.08 o 
   0  -4   2      314.04      295.30      8.01 o 
   1  -4   2      526.28      487.69     41.94 o 
   2  -4   2        4.26        1.97      1.15 o 
   3  -4   2      159.00      162.58      6.20 o 
   4  -4   2        6.65        6.78      1.31 o 
   5  -4   2       10.85        9.85      1.53 o 
  -8  -3   2      209.59      207.56      7.69 o 
  -7  -3   2        6.02        9.35      1.59 o 
  -6  -3   2        2.17        2.52      1.31 o 
  -5  -3   2      162.94      167.18      6.43 o 
  -4  -3   2     1425.29     1542.85     27.70 o 
  -3  -3   2     1496.63     1601.27     24.10 o 
  -2  -3   2       24.09       29.62      1.70 o 
  -1  -3   2       65.78       72.39      3.10 o 
   0  -3   2      130.22      132.63     10.64 o 
   1  -3   2       64.25       60.91      2.03 o 
   2  -3   2      333.47      333.29     11.88 o 
   3  -3   2        9.59       10.18      1.15 o 
   4  -3   2        1.55        0.60      1.26 o 
   5  -3   2      107.77       99.75      3.89 o 
   6  -3   2        9.93       11.60      1.42 o 
  -8  -2   2       84.53       92.24      3.51 o 
  -7  -2   2      264.04      258.61      9.90 o 
  -6  -2   2        2.86        1.75      1.37 o 
  -5  -2   2      304.97      344.51     15.11 o 
  -4  -2   2     1654.73     1681.02     27.71 o 
  -3  -2   2     4135.17     4241.05     37.71 o 
  -2  -2   2     2960.21     2776.91     26.09 o 
  -1  -2   2      905.94      900.92     48.92 o 
   0  -2   2      552.58      600.07     17.51 o 
   1  -2   2     1812.19     1973.81    213.99 o 
   2  -2   2      312.04      301.90      9.84 o 
   3  -2   2      323.43      360.68     12.42 o 
   4  -2   2      748.65      679.22     17.60 o 
   5  -2   2       18.17       22.21      1.42 o 
   6  -2   2        0.05        2.46      1.20 o 
  -7  -1   2       83.81       90.17      3.34 o 
  -6  -1   2      389.16      400.93     13.18 o 
  -5  -1   2       48.39       53.06      2.41 o 
  -4  -1   2     1420.43     1631.73     28.62 o 
  -3  -1   2      646.33      734.56     14.76 o 
  -2  -1   2      379.38      420.26      8.94 o 
  -1  -1   2     3709.64     3494.36    130.89 o 
   0  -1   2     3185.94     2954.45    261.62 o 
   1  -1   2     8290.95     8294.85     95.33 o 
   2  -1   2      494.68      527.32     11.01 o 
   3  -1   2        6.93        5.58      0.82 o 
   4  -1   2      535.14      499.26     15.54 o 
   5  -1   2      109.01      122.16      4.82 o 
   6  -1   2       38.59       34.98      1.64 o 
   7  -1   2       10.40        9.03      1.42 o 
  -7   0   2       58.79       68.11      2.63 o 
  -6   0   2      316.85      344.10     11.40 o 
  -5   0   2     2093.64     2135.80     31.23 o 
  -4   0   2      307.96      322.38     10.88 o 
  -3   0   2        0.67       10.17      0.71 o 
  -2   0   2        9.62        9.14      0.60 o 
  -1   0   2     3750.08     3610.21    249.00 o 
   0   0   2      390.36      453.77      4.29 o 
   1   0   2     5325.05     5655.99    250.45 o 
   2   0   2      393.55      457.05      9.10 o 
   3   0   2      193.95      202.93      8.15 o 
   4   0   2      136.62      143.06      5.16 o 
   5   0   2      233.00      228.60     10.89 o 
   6   0   2       64.61       55.75      2.41 o 
   7   0   2        2.70        3.50      1.26 o 
  -7   1   2       18.97       20.24      1.48 o 
  -6   1   2      309.50      308.11     10.02 o 
  -5   1   2     1098.00     1039.36     20.98 o 
  -4   1   2     1140.48     1145.24     22.53 o 
  -3   1   2      452.32      474.36     12.73 o 
  -2   1   2      346.80      429.69     11.29 o 
  -1   1   2     4926.61     5174.49    235.93 o 
   0   1   2     2700.86     2700.32     37.71 o 
   1   1   2     4705.36     4974.91    333.39 o 
   2   1   2     2307.37     2525.24     21.18 o 
   3   1   2      860.27      913.52     15.12 o 
   4   1   2      532.81      535.77     13.90 o 
   5   1   2       92.03       95.23      3.95 o 
   6   1   2       26.90       26.21      1.42 o 
   7   1   2      148.34      143.54      6.69 o 
  -6   2   2       16.00       14.33      1.53 o 
  -5   2   2      175.16      183.22      9.06 o 
  -4   2   2       36.96       40.13      1.48 o 
  -3   2   2     1045.48     1176.34     22.37 o 
  -2   2   2     2145.14     2429.98     28.34 o 
  -1   2   2     1427.39     1812.05     19.08 o 
   0   2   2     7769.05     7038.38    521.05 o 
   1   2   2      188.93      194.77      4.49 o 
   2   2   2        3.76        4.87      0.66 o 
   3   2   2     2982.97     3224.98     30.47 o 
   4   2   2      751.71      781.73     16.86 o 
   5   2   2      166.17      185.52      6.98 o 
   6   2   2       77.35       70.57      3.23 o 
   7   2   2       77.56       87.26      3.72 o 
   8   2   2       52.13       56.93      2.08 o 
  -6   3   2      316.45      306.18      8.53 o 
  -5   3   2        2.45        3.06      1.20 o 
  -4   3   2      129.88      117.78      4.72 o 
  -3   3   2      368.84      362.84     13.81 o 
  -2   3   2     2881.10     2774.88     34.36 o 
  -1   3   2     5121.89     5449.37    303.00 o 
   0   3   2      280.26      284.46     10.01 o 
   1   3   2        7.50       11.50      1.67 o 
   2   3   2       24.46       34.77      1.70 o 
   3   3   2      819.36      902.44     17.66 o 
   4   3   2     1352.84     1438.19     25.37 o 
   5   3   2        2.20        7.66      1.09 o 
   6   3   2        3.60        4.49      1.26 o 
   7   3   2      146.25      142.94      5.27 o 
   8   3   2        2.04        3.50      1.31 o 
  -5   4   2       50.73       53.81      2.30 o 
  -4   4   2       37.35       40.61      1.64 o 
  -3   4   2      418.80      423.16     15.53 o 
  -2   4   2     1188.63     1277.16     26.16 o 
  -1   4   2     1466.27     1564.67     86.04 o 
   0   4   2     3324.51     3381.75    160.89 o 
   1   4   2       32.48       30.44      0.86 o 
   2   4   2      776.64      747.47     16.78 o 
   3   4   2     1525.59     1606.00     26.40 o 
   4   4   2      487.45      508.42     16.37 o 
   5   4   2      386.32      399.85     15.85 o 
   6   4   2      273.43      257.20     12.22 o 
   7   4   2       22.85       19.15      1.64 o 
   8   4   2        6.56       21.50      1.64 o 
  -4   5   2      501.28      434.45     11.87 o 
  -3   5   2       22.27       22.00      1.59 o 
  -2   5   2      286.16      270.35     13.27 o 
  -1   5   2      138.68      156.47      9.42 o 
   0   5   2       38.63       45.04      1.56 o 
   1   5   2     1875.17     1975.30    100.29 o 
   2   5   2      239.30      244.74     11.79 o 
   3   5   2     1451.02     1638.55     29.26 o 
   4   5   2        0.36       -1.15      1.15 o 
   5   5   2        5.32        5.36      1.42 o 
   6   5   2      263.18      273.92     12.16 o 
   7   5   2       34.44       37.11      2.08 o 
   8   5   2       45.16       50.80      2.08 o 
  -4   6   2      117.78      110.22      3.84 o 
  -3   6   2      594.36      589.10     13.78 o 
  -2   6   2      214.81      241.37     10.77 o 
  -1   6   2      285.61      274.91     25.11 o 
   0   6   2       26.50       32.63      2.74 o 
   1   6   2      644.77      672.61     21.22 o 
   2   6   2     2930.53     2811.68     41.90 o 
   3   6   2       36.55       31.48      1.92 o 
   4   6   2        0.21       -0.16      1.15 o 
   5   6   2       64.95       62.00      2.96 o 
   6   6   2        9.85        8.53      1.48 o 
   7   6   2      139.84      141.97      4.94 o 
  -2   7   2      270.37      276.86      9.90 o 
  -1   7   2       73.79       83.99      6.55 o 
   0   7   2       16.67       12.74      3.86 o 
   1   7   2      547.56      555.98     28.19 o 
   2   7   2      217.43      243.95      8.41 o 
   3   7   2      592.98      591.34     18.13 o 
   4   7   2      174.56      167.24      6.37 o 
   5   7   2       12.75        9.96      1.42 o 
   6   7   2       33.80       40.28      1.92 o 
   7   7   2      104.49      111.51      4.11 o 
  -1   8   2      267.21      286.18      7.26 o 
   0   8   2      228.87      202.72     23.27 o 
   1   8   2       38.56       40.25      2.27 o 
   2   8   2       53.95       52.56      2.30 o 
   3   8   2        4.88        4.70      1.42 o 
   4   8   2      118.00      110.96      4.33 o 
   5   8   2      196.09      193.96      8.34 o 
   6   8   2        9.89        7.88      1.59 o 
   1   9   2      180.80      173.61      5.39 o 
   2   9   2       38.02       41.27      1.92 o 
   3   9   2        3.15        1.48      1.37 o 
   4   9   2        0.17        0.16      1.37 o 
  -5  -8   3        0.17        1.70      1.26 o 
  -4  -8   3       24.32       21.50      1.64 o 
  -3  -8   3      100.07       98.30      3.95 o 
  -2  -8   3      426.11      391.54     10.47 o 
  -1  -8   3       37.11       33.57      3.20 o 
   0  -8   3        1.34       -0.73      0.99 o 
  -6  -7   3      160.14      158.80      6.97 o 
  -5  -7   3       40.73       46.20      2.13 o 
  -4  -7   3      188.08      207.79      8.67 o 
  -3  -7   3      301.20      300.07     11.17 o 
  -2  -7   3      112.36      112.65      4.55 o 
  -1  -7   3      406.32      422.01     18.75 o 
   0  -7   3       43.88       46.23      1.66 o 
   1  -7   3       91.81       93.88      3.89 o 
  -7  -6   3        6.94        6.29      1.53 o 
  -6  -6   3      279.59      297.86      9.46 o 
  -5  -6   3      125.92      135.82      4.99 o 
  -4  -6   3      992.84      863.18     19.50 o 
  -3  -6   3      346.63      274.95     11.52 o 
  -2  -6   3       17.70       14.12      1.31 o 
  -1  -6   3      123.24      116.00      3.39 o 
   0  -6   3      783.21      729.08     21.00 o 
   1  -6   3      387.35      369.10     35.48 o 
   2  -6   3      168.06      186.78      7.96 o 
   3  -6   3       38.18       41.38      1.81 o 
  -7  -5   3       14.83       19.64      1.64 o 
  -6  -5   3       60.91       60.46      2.52 o 
  -5  -5   3        2.24        2.02      1.26 o 
  -4  -5   3      895.09      923.94     21.79 o 
  -3  -5   3      167.68      188.68      7.14 o 
  -2  -5   3       20.49       21.72      1.20 o 
  -1  -5   3      106.95      115.93      3.64 o 
   0  -5   3       11.61       13.75      1.18 o 
   1  -5   3     1516.39     1516.07     41.55 o 
   2  -5   3      480.87      449.89     13.48 o 
   3  -5   3       11.94       12.42      1.37 o 
   4  -5   3       36.91       36.01      1.75 o 
  -7  -4   3       92.32       98.89      4.00 o 
  -6  -4   3      123.31      108.08      4.77 o 
  -5  -4   3      749.63      728.49     19.26 o 
  -4  -4   3       49.15       51.70      2.30 o 
  -3  -4   3     1440.34     1334.92     25.06 o 
  -2  -4   3     1067.45     1001.21     20.22 o 
  -1  -4   3      245.31      242.29     19.18 o 
   0  -4   3     2602.50     2525.48    140.03 o 
   1  -4   3       36.99       36.59      2.30 o 
   2  -4   3     1281.26     1255.31     24.36 o 
   3  -4   3       64.61       63.09      3.29 o 
   4  -4   3       93.56       90.79      3.51 o 
   5  -4   3       90.72       89.90      3.34 o 
  -7  -3   3      168.04      189.63      8.34 o 
  -6  -3   3      247.64      248.98     10.83 o 
  -5  -3   3      325.00      344.53     14.06 o 
  -4  -3   3      120.74      129.25      5.27 o 
  -3  -3   3      875.53      825.54     17.33 o 
  -2  -3   3     1605.60     1620.63     22.73 o 
  -1  -3   3     2650.37     2633.33    183.09 o 
   0  -3   3     3474.68     3453.62    219.51 o 
   1  -3   3      678.82      684.87     34.15 o 
   2  -3   3       23.10       22.16      1.31 o 
   3  -3   3      693.55      690.36     18.30 o 
   4  -3   3      729.40      637.34     15.72 o 
   5  -3   3      167.70      165.48      7.02 o 
  -7  -2   3       25.59       25.28      1.81 o 
  -6  -2   3       61.12       63.15      3.07 o 
  -5  -2   3      550.27      550.31     17.86 o 
  -4  -2   3       65.57       63.84      3.07 o 
  -3  -2   3      259.39      262.35      9.39 o 
  -2  -2   3      945.62      941.58     15.25 o 
  -1  -2   3     2122.75     1918.96     84.15 o 
   0  -2   3     3571.79     3389.25    239.21 o 
   1  -2   3       88.40      103.77      5.54 o 
   2  -2   3      199.37      218.90      8.81 o 
   3  -2   3       59.94       61.25      2.57 o 
   4  -2   3      350.99      366.23     12.90 o 
   5  -2   3      496.00      515.67     13.09 o 
   6  -2   3       90.38       94.89      3.51 o 
  -7  -1   3      198.65      190.45      7.85 o 
  -6  -1   3       59.44       65.33      3.18 o 
  -5  -1   3      612.55      606.42     19.33 o 
  -4  -1   3     2245.47     2450.25     32.33 o 
  -3  -1   3      861.37      973.81     16.32 o 
  -2  -1   3     2801.24     2784.97     24.42 o 
  -1  -1   3     8279.98     7757.09    271.21 o 
   0  -1   3     7005.05     6718.88    474.92 o 
   1  -1   3     1487.21     1472.74     11.98 o 
   2  -1   3      290.95      272.10      8.58 o 
   3  -1   3     2186.58     2141.65     28.02 o 
   4  -1   3      895.12      863.82     20.48 o 
   5  -1   3      339.32      335.87     11.52 o 
   6  -1   3      186.40      172.53      7.25 o 
  -7   0   3        3.36        4.81      1.26 o 
  -6   0   3        0.86        1.75      1.15 o 
  -5   0   3        5.31        8.48      1.09 o 
  -4   0   3     1099.91     1106.42     20.67 o 
  -3   0   3     1531.48     1607.76     20.92 o 
  -2   0   3     2267.89     2173.64     21.06 o 
  -1   0   3     6131.10     5975.06    289.40 o 
   0   0   3       27.55       30.83      0.98 o 
   1   0   3     4352.79     4633.07    107.27 o 
   2   0   3     4618.54     4669.96     33.08 o 
   3   0   3     3374.22     3639.96     33.91 o 
   4   0   3      940.39      921.99     19.37 o 
   5   0   3       75.11       86.57      3.45 o 
   6   0   3        9.91        9.08      1.15 o 
   7   0   3      171.71      169.26      6.47 o 
  -7   1   3       31.77       37.70      1.70 o 
  -6   1   3        1.08        4.92      1.26 o 
  -5   1   3       83.45       81.21      3.51 o 
  -4   1   3      355.83      305.81     13.04 o 
  -3   1   3      152.39      169.85      5.94 o 
  -2   1   3     3396.67     3233.88     29.99 o 
  -1   1   3      249.79      244.00     19.64 o 
   0   1   3      245.03      246.84     12.19 o 
   1   1   3     2518.35     2745.52    185.54 o 
   2   1   3      422.16      400.44      8.72 o 
   3   1   3     1756.83     1877.15     22.64 o 
   4   1   3     1020.39     1042.99     19.85 o 
   5   1   3      152.26      155.32      6.20 o 
   6   1   3       17.30       25.00      1.31 o 
   7   1   3        0.69       -0.33      1.31 o 
  -6   2   3      415.42      416.91     11.19 o 
  -5   2   3       17.66       20.08      1.42 o 
  -4   2   3      193.00      198.76      7.37 o 
  -3   2   3     2467.55     2670.87     36.56 o 
  -2   2   3      265.78      327.00     11.72 o 
  -1   2   3     3594.89     3732.31    284.15 o 
   0   2   3     1357.51     1249.72    119.01 o 
   1   2   3     5582.25     5377.34    434.47 o 
   2   2   3    11413.62    10353.73     54.85 o 
   3   2   3       72.32       66.48      2.85 o 
   4   2   3     2457.94     2287.94     29.52 o 
   5   2   3      115.97      114.05      4.66 o 
   6   2   3      203.25      172.46      6.10 o 
   7   2   3      351.86      311.41      9.69 o 
  -6   3   3       21.43       24.95      1.75 o 
  -5   3   3      249.55      238.53      9.51 o 
  -4   3   3       12.14       16.36      1.37 o 
  -3   3   3      167.48      177.69      6.59 o 
  -2   3   3      370.70      401.99     13.84 o 
  -1   3   3     1363.06     1449.70     51.95 o 
   0   3   3     1842.36     1991.65     81.09 o 
   1   3   3     2112.92     2168.17     91.34 o 
   2   3   3     2872.38     3052.14     29.61 o 
   3   3   3     1421.31     1558.05     22.91 o 
   4   3   3      318.60      339.09     12.37 o 
   5   3   3      329.63      358.73     13.74 o 
   6   3   3     1020.68     1049.77     21.14 o 
   7   3   3      301.66      300.84     10.23 o 
   8   3   3       40.41       38.91      1.81 o 
  -5   4   3        8.69       11.16      1.48 o 
  -4   4   3      107.82      110.90      4.60 o 
  -3   4   3      139.52      138.57      5.76 o 
  -2   4   3       50.49       48.31      2.08 o 
  -1   4   3      521.38      527.91     23.25 o 
   0   4   3      360.22      333.17     25.05 o 
   1   4   3      135.36      153.39     16.52 o 
   2   4   3     1472.64     1369.59     22.44 o 
   3   4   3      462.24      416.74     13.78 o 
   4   4   3      148.73      134.64      5.60 o 
   5   4   3      173.80      170.52      6.48 o 
   6   4   3      199.27      183.04      6.65 o 
   7   4   3      231.75      210.81      9.01 o 
   8   4   3       56.93       55.46      2.19 o 
  -4   5   3       20.02       20.24      1.70 o 
  -3   5   3     1043.36      977.59     21.64 o 
  -2   5   3       94.76       88.26      4.33 o 
  -1   5   3      377.55      392.53     22.43 o 
   0   5   3     2226.05     2389.49     77.82 o 
   1   5   3      213.87      201.33      5.20 o 
   2   5   3     1360.27     1468.93     26.91 o 
   3   5   3      795.35      861.30     21.16 o 
   4   5   3      235.45      249.45      8.81 o 
   5   5   3     1238.48     1376.67     28.38 o 
   6   5   3      448.58      464.08     14.85 o 
   7   5   3      159.40      182.58      8.28 o 
   8   5   3       72.39       68.29      2.68 o 
  -4   6   3       12.38       14.50      1.59 o 
  -3   6   3        4.67        5.47      1.70 o 
  -2   6   3      247.40      265.13     11.71 o 
  -1   6   3      208.88      242.30     20.42 o 
   0   6   3       40.93       48.96      6.84 o 
   1   6   3      891.99      842.16     33.17 o 
   2   6   3       19.31       17.62      1.37 o 
   3   6   3      442.29      385.78     16.21 o 
   4   6   3      408.48      374.70     14.86 o 
   5   6   3      578.64      525.15     16.35 o 
   6   6   3      259.10      231.49     10.28 o 
   7   6   3       10.87       12.25      1.48 o 
  -2   7   3       30.63       31.58      1.97 o 
  -1   7   3       15.90       21.29      1.18 o 
   0   7   3      128.22      142.06      4.17 o 
   1   7   3      392.53      377.58     10.50 o 
   2   7   3       43.01       49.11      2.85 o 
   3   7   3      114.70      121.14      5.21 o 
   4   7   3       59.45       69.00      3.50 o 
   5   7   3      447.30      474.05     14.41 o 
   6   7   3       72.06       81.28      3.56 o 
   7   7   3       16.20       15.15      1.59 o 
  -1   8   3       88.25       99.09      6.16 o 
   0   8   3      141.13      131.74      3.53 o 
   1   8   3      312.95      322.47     31.40 o 
   2   8   3       16.35       18.49      1.64 o 
   3   8   3      395.14      385.59     12.35 o 
   4   8   3      403.13      375.82     11.97 o 
   5   8   3       19.77       21.83      1.64 o 
   6   8   3      199.11      216.94      7.79 o 
   1   9   3       51.04       50.48      4.57 o 
   2   9   3      103.46      123.63      4.55 o 
   3   9   3       40.78       44.28      2.19 o 
   4   9   3      105.18      111.24      4.22 o 
  -4  -8   4       12.06        9.85      1.48 o 
  -3  -8   4      333.90      356.26      9.63 o 
  -2  -8   4        7.91        5.52      1.70 o 
  -1  -8   4        0.01        0.05      0.99 o 
  -6  -7   4       14.00       11.65      1.48 o 
  -5  -7   4      115.76      122.12      4.33 o 
  -4  -7   4        3.51        5.96      1.37 o 
  -3  -7   4      261.01      289.99      9.79 o 
  -2  -7   4      228.84      216.57      9.07 o 
  -1  -7   4       13.32       14.57      3.56 o 
   0  -7   4       10.81       12.50      3.25 o 
   1  -7   4       12.10       14.33      1.10 o 
  -6  -6   4        1.11        1.53      1.31 o 
  -5  -6   4        8.68        6.24      1.42 o 
  -4  -6   4       12.45       15.43      1.53 o 
  -3  -6   4       12.03       10.83      1.31 o 
  -2  -6   4        0.65       -1.09      1.09 o 
  -1  -6   4       80.13       77.47      7.40 o 
   0  -6   4      103.47       89.99      8.22 o 
   1  -6   4       22.31       22.85      1.14 o 
   2  -6   4        9.74        8.53      1.42 o 
  -7  -5   4       46.61       40.40      1.97 o 
  -6  -5   4        1.88        1.42      1.31 o 
  -5  -5   4      614.10      589.05     15.51 o 
  -4  -5   4      494.18      515.13     15.60 o 
  -3  -5   4      299.38      330.32     13.28 o 
  -2  -5   4       83.56       93.50      3.84 o 
  -1  -5   4       72.55       61.98      2.58 o 
   0  -5   4      930.88      939.47     35.47 o 
   1  -5   4      306.80      308.64      8.54 o 
   2  -5   4       84.02       83.17      3.73 o 
   3  -5   4       27.34       32.23      1.70 o 
   4  -5   4        6.57        7.00      1.37 o 
  -7  -4   4      337.72      328.58      9.69 o 
  -6  -4   4       40.44       41.05      1.75 o 
  -5  -4   4      285.88      249.86     11.17 o 
  -4  -4   4      515.62      534.99     16.45 o 
  -3  -4   4        9.40        9.19      1.04 o 
  -2  -4   4      167.89      159.87      5.83 o 
  -1  -4   4       19.56       26.30      1.29 o 
   0  -4   4       86.73       85.95      9.16 o 
   1  -4   4     1547.34     1499.43    115.09 o 
   2  -4   4      369.88      372.62     13.40 o 
   3  -4   4       57.86       55.53      2.68 o 
   4  -4   4       36.20       40.61      1.92 o 
  -7  -3   4        0.04       -0.71      1.48 o 
  -6  -3   4       86.73       91.89      3.56 o 
  -5  -3   4        4.12        5.58      1.26 o 
  -4  -3   4        0.97        5.09      0.98 o 
  -3  -3   4       11.04       16.30      1.20 o 
  -2  -3   4       41.36       39.10      1.92 o 
  -1  -3   4        2.61        4.04      0.60 o 
   0  -3   4       13.59       12.99      0.76 o 
   1  -3   4      138.20      136.73      3.63 o 
   2  -3   4        2.12        3.12      0.93 o 
   3  -3   4      320.14      295.40     11.63 o 
   4  -3   4      321.10      280.24     10.02 o 
   5  -3   4        0.87        1.97      1.26 o 
  -7  -2   4      160.51      155.20      7.52 o 
  -6  -2   4      332.66      331.71     12.01 o 
  -5  -2   4      272.53      243.25     11.95 o 
  -4  -2   4      505.12      489.30     14.98 o 
  -3  -2   4      149.47      152.26      5.28 o 
  -2  -2   4      907.41      914.48     15.79 o 
  -1  -2   4     4076.77     3952.55    311.84 o 
   0  -2   4      425.78      390.38     25.12 o 
   1  -2   4        1.77       31.78      8.61 o 
   2  -2   4      755.41      729.33     16.73 o 
   3  -2   4      447.45      459.18     15.00 o 
   4  -2   4      922.80      900.58     19.04 o 
   5  -2   4      153.63      148.46      5.21 o 
   6  -2   4       22.43       22.27      1.48 o 
  -7  -1   4        5.10        3.28      1.53 o 
  -6  -1   4      259.53      291.04     11.22 o 
  -5  -1   4        4.64       22.48      1.26 o 
  -4  -1   4     1738.44     1866.79     28.08 o 
  -3  -1   4      404.29      372.24     10.60 o 
  -2  -1   4       52.00       65.07      2.52 o 
  -1  -1   4     3161.00     2873.72     87.40 o 
   0  -1   4      672.18      647.04     60.79 o 
   1  -1   4        0.56        1.18      0.55 o 
   2  -1   4       61.82       78.93      3.23 o 
   3  -1   4       42.45       42.71      1.97 o 
   4  -1   4      413.26      393.22     13.87 o 
   5  -1   4      869.47      844.98     17.49 o 
   6  -1   4      152.47      156.49      6.75 o 
  -7   0   4       16.64       14.22      1.48 o 
  -6   0   4       91.51       88.99      3.56 o 
  -5   0   4       53.06       59.69      2.46 o 
  -4   0   4       93.52      101.23      4.06 o 
  -3   0   4      493.34      510.05     12.41 o 
  -2   0   4        0.96        0.11      0.66 o 
  -1   0   4       31.90       34.65      1.04 o 
   0   0   4      156.32      180.47      4.04 o 
   1   0   4      585.05      629.49     12.66 o 
   2   0   4     1348.88     1432.39     18.82 o 
   3   0   4      195.76      196.09      8.81 o 
   4   0   4       63.78       67.83      3.29 o 
   5   0   4        2.03        2.90      1.04 o 
   6   0   4      144.69      141.90      4.83 o 
   7   0   4      167.36      165.56      6.31 o 
  -7   1   4       75.37       82.48      3.18 o 
  -6   1   4      387.32      362.90     11.13 o 
  -5   1   4      122.19      111.67      5.16 o 
  -4   1   4      577.95      576.54     18.17 o 
  -3   1   4     1751.73     1711.78     25.44 o 
  -2   1   4      153.56      136.63      6.50 o 
  -1   1   4      817.46      900.32      9.22 o 
   0   1   4      106.67      118.27      5.53 o 
   1   1   4      251.49      261.05     24.56 o 
   2   1   4     5031.95     5162.37     35.66 o 
   3   1   4     1133.43     1202.04     19.29 o 
   4   1   4       10.46        8.26      0.93 o 
   5   1   4      288.66      290.26     11.90 o 
   6   1   4       27.63       31.58      1.37 o 
   7   1   4      345.70      333.79      9.14 o 
  -6   2   4      141.66      142.15      4.88 o 
  -5   2   4      537.45      520.79     15.66 o 
  -4   2   4       95.14       97.37      4.33 o 
  -3   2   4      374.53      430.95     15.76 o 
  -2   2   4     1689.56     1905.37     26.65 o 
  -1   2   4     1805.80     1866.98    118.14 o 
   0   2   4     3457.00     3591.33    434.97 o 
   1   2   4      114.28      122.62      9.30 o 
   2   2   4      715.58      681.58     12.54 o 
   3   2   4     1207.41     1068.72     17.99 o 
   4   2   4      818.61      795.74     17.65 o 
   5   2   4       25.15       26.71      1.64 o 
   6   2   4       66.59       65.62      2.79 o 
   7   2   4        4.04        4.65      1.31 o 
  -6   3   4       30.62       30.92      1.81 o 
  -5   3   4       16.39       15.15      1.64 o 
  -4   3   4       56.01       53.18      2.25 o 
  -3   3   4       53.59       60.03      2.46 o 
  -2   3   4      186.99      176.40      6.71 o 
  -1   3   4       11.99       18.22      1.89 o 
   0   3   4      951.46      971.35     55.06 o 
   1   3   4        5.51        1.42      0.54 o 
   2   3   4       84.80       89.74      3.68 o 
   3   3   4       21.64       28.63      1.42 o 
   4   3   4        7.25        4.16      0.93 o 
   5   3   4      157.34      155.40      6.21 o 
   6   3   4      196.49      198.02      6.76 o 
   7   3   4        0.05        1.20      1.31 o 
  -5   4   4      295.47      265.98      9.18 o 
  -4   4   4        2.29        3.61      1.37 o 
  -3   4   4      227.56      228.17      8.52 o 
  -2   4   4      714.29      736.58     21.58 o 
  -1   4   4      136.10      147.77     10.19 o 
   0   4   4      877.66      860.80     64.01 o 
   1   4   4     2207.07     2176.05    190.00 o 
   2   4   4        0.07        0.00      0.93 o 
   3   4   4      194.59      188.64      6.55 o 
   4   4   4      294.85      259.73     12.08 o 
   5   4   4      365.63      362.78     14.74 o 
   6   4   4      976.35      866.70     19.05 o 
   7   4   4       20.07       19.53      1.64 o 
   8   4   4       11.48        8.97      1.42 o 
  -4   5   4      126.96      116.84      4.61 o 
  -3   5   4        0.21       -0.88      1.48 o 
  -2   5   4     1039.73      957.50     24.50 o 
  -1   5   4      144.59      170.31      8.51 o 
   0   5   4        5.23        2.09      1.67 o 
   1   5   4     1311.39     1364.77     75.94 o 
   2   5   4      364.56      356.99     13.72 o 
   3   5   4      484.88      497.40     16.64 o 
   4   5   4       10.86       10.50      1.20 o 
   5   5   4        9.04       12.64      1.42 o 
   6   5   4      449.37      475.14     14.41 o 
   7   5   4      167.71      194.62      8.50 o 
  -4   6   4       78.21       70.65      3.01 o 
  -3   6   4      138.10      135.07      5.05 o 
  -2   6   4        1.44       -1.53      1.53 o 
  -1   6   4       11.63       14.83      2.33 o 
   0   6   4      274.51      274.66     27.07 o 
   1   6   4       32.11       29.85      1.16 o 
   2   6   4        3.56        4.32      1.15 o 
   3   6   4      240.47      242.10      8.86 o 
   4   6   4       18.15       19.10      1.42 o 
   5   6   4       58.69       65.39      2.35 o 
   6   6   4        8.06        7.93      1.37 o 
   7   6   4        8.92        8.86      1.42 o 
  -2   7   4      133.76      126.89      5.15 o 
  -1   7   4      185.60      207.29      7.03 o 
   0   7   4       32.08       43.94      1.61 o 
   1   7   4      148.76      137.79      6.12 o 
   2   7   4       91.64       93.62      3.56 o 
   3   7   4        3.37        4.10      1.37 o 
   4   7   4      831.93      884.10     20.78 o 
   5   7   4      144.59      154.43      5.87 o 
   6   7   4       38.67       41.38      1.86 o 
   7   7   4       29.75       31.03      1.75 o 
  -1   8   4       83.76       99.85     12.11 o 
   0   8   4      216.08      225.88     20.35 o 
   1   8   4      110.98      120.31      8.55 o 
   2   8   4      354.36      320.93     12.01 o 
   3   8   4       91.76       82.85      3.45 o 
   4   8   4      142.24      117.00      4.28 o 
   5   8   4      271.87      226.09      9.35 o 
   6   8   4        7.40        3.83      1.53 o 
   1   9   4       57.19       51.02      1.63 o 
   2   9   4        5.65        5.47      1.53 o 
   3   9   4        0.02        4.21      1.53 o 
   4   9   4       11.37        9.79      1.59 o 
  -5  -7   5        0.34        1.48      1.31 o 
  -4  -7   5       25.49       25.94      1.53 o 
  -3  -7   5       19.47       25.88      1.64 o 
  -2  -7   5      111.17      118.93      4.44 o 
  -1  -7   5       58.29       53.29      2.49 o 
   0  -7   5       44.87       46.38      5.94 o 
  -5  -6   5      516.96      489.23     12.04 o 
  -4  -6   5      355.34      351.94     11.18 o 
  -3  -6   5       53.98       47.14      1.86 o 
  -2  -6   5        0.12       -0.38      1.15 o 
  -1  -6   5        1.98        2.08      0.89 o 
   0  -6   5       65.35       64.53      3.53 o 
   1  -6   5      233.05      245.87     13.98 o 
   2  -6   5        0.91        0.77      1.31 o 
  -7  -5   5       11.52       16.74      1.48 o 
  -6  -5   5       31.02       34.81      1.64 o 
  -5  -5   5      149.17      149.39      5.54 o 
  -4  -5   5     1193.03     1196.48     22.16 o 
  -3  -5   5      841.82      884.76     19.90 o 
  -2  -5   5       61.04       58.71      2.63 o 
  -1  -5   5       23.57       24.76      1.07 o 
   0  -5   5       30.05       32.01      1.72 o 
   1  -5   5      644.33      639.99     19.71 o 
   2  -5   5      295.95      252.24      9.68 o 
   3  -5   5       19.57       21.12      1.48 o 
  -7  -4   5       29.87       27.69      1.70 o 
  -6  -4   5       21.62       16.14      1.48 o 
  -5  -4   5       75.61       60.26      2.96 o 
  -4  -4   5      153.22      135.31      5.21 o 
  -3  -4   5      681.96      600.88     17.30 o 
  -2  -4   5       25.36       27.53      1.48 o 
  -1  -4   5      105.21      106.46     11.16 o 
   0  -4   5       83.06       74.18      4.03 o 
   1  -4   5       54.95       49.74      1.46 o 
   2  -4   5       51.84       60.67      2.57 o 
   3  -4   5      148.27      150.91      5.27 o 
   4  -4   5        0.44        1.80      1.20 o 
  -7  -3   5      334.25      360.46      9.69 o 
  -6  -3   5      763.31      774.45     16.44 o 
  -5  -3   5      597.48      599.25     16.08 o 
  -4  -3   5        0.20       -0.88      0.93 o 
  -3  -3   5        6.25        4.32      0.88 o 
  -2  -3   5      671.20      599.65     15.68 o 
  -1  -3   5     2957.52     2934.39    202.12 o 
   0  -3   5      582.23      551.14     19.59 o 
   1  -3   5       12.04       13.92      1.72 o 
   2  -3   5        2.00        2.73      1.04 o 
   3  -3   5        0.30        0.71      1.26 o 
   4  -3   5      160.65      140.90      4.99 o 
   5  -3   5       10.08        6.56      1.31 o 
  -7  -2   5       11.74       16.25      1.48 o 
  -6  -2   5      507.14      525.19     13.76 o 
  -5  -2   5     1111.68     1111.35     22.00 o 
  -4  -2   5       48.06       56.19      2.63 o 
  -3  -2   5      104.61      103.54      4.12 o 
  -2  -2   5      105.57      104.08      3.90 o 
  -1  -2   5     3216.40     3076.75    248.61 o 
   0  -2   5     7164.73     6713.13    339.20 o 
   1  -2   5        2.58        3.00      0.71 o 
   2  -2   5      105.26      103.62      4.22 o 
   3  -2   5      255.61      279.00     11.72 o 
   4  -2   5      158.16      160.47      5.54 o 
   5  -2   5      375.10      367.74     10.47 o 
   6  -2   5        0.41        0.98      1.20 o 
  -7  -1   5       24.43       24.79      1.64 o 
  -6  -1   5       43.98       39.91      1.70 o 
  -5  -1   5      409.16      420.98     13.86 o 
  -4  -1   5      411.38      444.68     13.83 o 
  -3  -1   5      213.31      216.82      8.98 o 
  -2  -1   5      347.02      380.92     10.14 o 
  -1  -1   5        3.05        3.16      0.74 o 
   0  -1   5      570.67      551.58     21.28 o 
   1  -1   5     1776.22     1722.60     15.52 o 
   2  -1   5       74.64       78.89      3.23 o 
   3  -1   5        9.32        9.25      0.93 o 
   4  -1   5       40.59       52.72      2.68 o 
   5  -1   5       17.77       17.45      1.48 o 
   6  -1   5       30.43       36.06      1.70 o 
  -7   0   5       84.09       90.11      3.45 o 
  -6   0   5       68.91       69.28      2.74 o 
  -5   0   5       45.66       46.26      1.97 o 
  -4   0   5      319.54      313.16     12.41 o 
  -3   0   5     2932.41     2766.90     30.83 o 
  -2   0   5     7043.55     6594.56     44.78 o 
  -1   0   5      297.45      281.03      5.66 o 
   0   0   5      131.17      147.33     12.30 o 
   1   0   5      205.28      210.16      5.35 o 
   2   0   5     2164.57     2331.14     26.12 o 
   3   0   5     1177.36     1078.90     20.39 o 
   4   0   5       26.98       24.68      1.20 o 
   5   0   5       40.80       40.40      1.81 o 
   6   0   5       13.04       15.86      1.42 o 
   7   0   5        5.09        4.81      1.42 o 
  -7   1   5      272.19      295.78      8.30 o 
  -6   1   5       68.91       79.03      3.45 o 
  -5   1   5      136.58      127.66      5.10 o 
  -4   1   5       11.15        7.77      1.04 o 
  -3   1   5     1045.17      964.04     19.09 o 
  -2   1   5     4693.53     4229.83     36.01 o 
  -1   1   5     1787.39     1631.39     74.25 o 
   0   1   5      756.50      736.90     36.14 o 
   1   1   5      237.22      249.84     15.99 o 
   2   1   5        2.00        1.04      0.71 o 
   3   1   5     7180.13     7471.52     54.31 o 
   4   1   5      690.32      724.90     18.28 o 
   5   1   5       45.28       40.19      1.86 o 
   6   1   5       82.19       92.48      3.40 o 
   7   1   5        1.76        3.56      1.42 o 
  -6   2   5      230.25      249.23      9.39 o 
  -5   2   5      260.18      242.98     11.55 o 
  -4   2   5      124.36      120.20      5.65 o 
  -3   2   5      165.28      178.72      6.70 o 
  -2   2   5        3.48        2.95      0.88 o 
  -1   2   5     4142.22     4151.40    314.78 o 
   0   2   5      331.56      357.39     48.66 o 
   1   2   5       71.62       65.69      6.59 o 
   2   2   5      171.45      151.36      6.77 o 
   3   2   5      171.58      163.67      7.87 o 
   4   2   5      490.72      451.68     14.20 o 
   5   2   5       52.05       54.49      2.25 o 
   6   2   5       24.93       22.93      1.31 o 
   7   2   5       13.33        9.46      1.42 o 
  -6   3   5       75.03       77.33      3.01 o 
  -5   3   5      448.36      457.05     13.80 o 
  -4   3   5     1246.92     1171.57     25.48 o 
  -3   3   5      425.66      404.13     17.26 o 
  -2   3   5        0.06        1.26      0.98 o 
  -1   3   5      306.23      325.95     33.70 o 
   0   3   5     1418.79     1407.32     18.58 o 
   1   3   5     5779.79     5980.96    438.42 o 
   2   3   5     1252.37     1314.38     19.83 o 
   3   3   5       82.27       95.65      4.00 o 
   4   3   5      113.75       99.15      4.17 o 
   5   3   5      220.83      222.93     10.83 o 
   6   3   5      274.82      270.02     10.51 o 
   7   3   5       82.53       76.53      3.07 o 
  -5   4   5        5.61        4.98      1.59 o 
  -4   4   5      606.52      608.55     17.00 o 
  -3   4   5      973.37     1084.81     25.40 o 
  -2   4   5       40.86       43.36      2.24 o 
  -1   4   5       41.94       48.39      2.38 o 
   0   4   5        8.42        7.94      0.79 o 
   1   4   5     5138.47     5075.80    419.00 o 
   2   4   5     3804.14     3468.24     37.09 o 
   3   4   5       80.95       80.60      3.34 o 
   4   4   5        4.13        2.79      0.93 o 
   5   4   5       73.23       62.57      3.18 o 
   6   4   5      223.11      206.47      9.62 o 
   7   4   5      387.69      340.35      9.86 o 
  -4   5   5        5.28        5.80      1.59 o 
  -3   5   5      216.59      201.16      6.92 o 
  -2   5   5     1455.80     1394.48     28.91 o 
  -1   5   5        7.11        6.05      2.16 o 
   0   5   5      473.54      438.25     11.36 o 
   1   5   5      241.55      265.65      8.54 o 
   2   5   5     1516.75     1635.89     29.04 o 
   3   5   5      369.93      354.22     14.81 o 
   4   5   5       28.28       36.12      1.42 o 
   5   5   5      184.74      188.96      7.09 o 
   6   5   5        4.52        2.90      1.42 o 
   7   5   5       78.74       71.21      2.96 o 
  -4   6   5       12.42       15.15      1.70 o 
  -2   6   5      304.62      295.44     12.28 o 
  -1   6   5      787.63      804.60     52.01 o 
   0   6   5     1362.62     1360.64     55.85 o 
   1   6   5       82.11       86.90     10.22 o 
   3   6   5      249.02      234.92      8.26 o 
   4   6   5      664.58      610.81     19.11 o 
   5   6   5      664.60      621.44     17.98 o 
   6   6   5       15.02       11.16      1.48 o 
   7   6   5        6.16        8.26      1.42 o 
  -2   7   5       59.38       68.01      3.12 o 
  -1   7   5      144.32      157.37      4.13 o 
   0   7   5     1452.62     1475.88     77.85 o 
   1   7   5        4.48        7.95      0.99 o 
   2   7   5        3.33        2.90      1.26 o 
   3   7   5      115.60      117.35      4.77 o 
   4   7   5      137.93      140.49      5.71 o 
   5   7   5      646.03      690.09     16.63 o 
   6   7   5      143.29      141.72      5.21 o 
   7   7   5        4.41        5.03      1.48 o 
  -1   8   5       83.66       91.37      6.24 o 
   0   8   5       41.65       35.34      1.59 o 
   1   8   5      503.38      462.57     41.16 o 
   2   8   5       87.97       85.97      3.56 o 
   3   8   5       56.59       58.86      2.52 o 
   4   8   5      221.56      200.91      8.90 o 
   5   8   5       80.60       63.60      3.01 o 
   6   8   5      120.98      105.68      4.06 o 
   1   9   5       43.37       38.70      1.33 o 
   2   9   5      143.12      162.22      7.24 o 
   3   9   5      280.54      310.81      9.79 o 
   4   9   5      123.84      145.21      6.96 o 
  -4  -7   6       78.86      100.94      3.78 o 
  -3  -7   6      106.68      115.57      4.00 o 
  -2  -7   6      209.53      234.00      8.07 o 
  -1  -7   6      175.40      191.10      7.74 o 
   0  -7   6       17.61       17.37      2.79 o 
  -6  -6   6       16.97       17.45      1.48 o 
  -5  -6   6      131.72      128.79      6.20 o 
  -4  -6   6      139.95      141.71      6.91 o 
  -3  -6   6      341.91      317.61     10.41 o 
  -2  -6   6       51.50       46.97      2.35 o 
  -1  -6   6      354.91      345.26     29.38 o 
   0  -6   6      552.79      535.48     31.15 o 
   1  -6   6       52.87       57.63      4.35 o 
  -6  -5   6        1.81        0.38      1.20 o 
  -5  -5   6      186.11      196.69      8.23 o 
  -4  -5   6      145.90      136.11      5.32 o 
  -3  -5   6        1.10       -0.93      1.26 o 
  -2  -5   6       28.93       25.34      1.48 o 
  -1  -5   6        4.43        4.72      0.79 o 
   0  -5   6      478.25      476.00     32.07 o 
   1  -5   6      546.46      532.75     31.69 o 
   2  -5   6       20.33       22.71      1.53 o 
   3  -5   6       23.12       27.03      1.64 o 
  -7  -4   6        2.30        1.31      1.31 o 
  -6  -4   6      141.72      136.83      6.75 o 
  -5  -4   6      130.78      147.03      5.26 o 
  -4  -4   6      757.32      716.16     17.58 o 
  -3  -4   6      764.10      742.12     18.54 o 
  -2  -4   6      309.60      291.77     11.85 o 
  -1  -4   6        5.16        3.53      0.75 o 
   0  -4   6      582.84      557.96     37.74 o 
   1  -4   6      617.54      588.84     57.45 o 
   2  -4   6      512.49      491.06     13.54 o 
   3  -4   6      129.38      136.25      4.72 o 
   4  -4   6        3.64        2.63      1.26 o 
  -7  -3   6        9.46       11.82      1.48 o 
  -6  -3   6       46.18       38.16      1.75 o 
  -5  -3   6      565.64      584.92     15.17 o 
  -4  -3   6       90.01       81.12      2.96 o 
  -3  -3   6       34.94       36.57      1.81 o 
  -2  -3   6     1339.71     1312.65     24.33 o 
  -1  -3   6       85.22       73.67     10.53 o 
   0  -3   6     1208.15     1186.19     71.57 o 
   1  -3   6       83.48       79.81      3.78 o 
   2  -3   6      631.48      611.49     16.26 o 
   3  -3   6     1234.75     1200.75     20.43 o 
   4  -3   6       60.21       61.16      2.63 o 
   5  -3   6       39.28       41.87      1.92 o 
  -7  -2   6       37.07       35.63      1.70 o 
  -6  -2   6      301.13      317.22     10.45 o 
  -5  -2   6        3.37        5.47      1.31 o 
  -4  -2   6       51.04       48.03      1.42 o 
  -3  -2   6      323.10      296.12     11.76 o 
  -2  -2   6      179.88      176.38      8.63 o 
  -1  -2   6     2992.92     3005.05    174.89 o 
   0  -2   6       28.01       29.14      0.77 o 
   1  -2   6        7.95        6.72      0.64 o 
   2  -2   6       32.08       29.07      1.53 o 
   3  -2   6      165.74      182.18      6.42 o 
   4  -2   6      861.01      891.28     17.43 o 
   5  -2   6       35.87       30.70      1.81 o 
  -7  -1   6      138.74      130.94      6.09 o 
  -6  -1   6      163.40      154.96      7.68 o 
  -5  -1   6      544.82      537.61     14.67 o 
  -4  -1   6      125.70      142.17      5.54 o 
  -3  -1   6      206.66      220.24      9.74 o 
  -2  -1   6      546.53      471.72     12.64 o 
  -1  -1   6     2147.80     2047.60     59.78 o 
   0  -1   6     2878.45     2872.56    203.00 o 
   1  -1   6      954.81      841.97     12.22 o 
   2  -1   6      504.64      533.85     14.38 o 
   3  -1   6      151.45      138.26      5.66 o 
   4  -1   6      764.27      692.97     16.58 o 
   5  -1   6      331.52      308.05      9.91 o 
   6  -1   6      207.54      198.73      6.64 o 
  -7   0   6      133.39      137.77      5.70 o 
  -6   0   6        4.21        5.85      1.15 o 
  -5   0   6        3.44        5.80      0.98 o 
  -4   0   6       82.04       82.21      3.40 o 
  -3   0   6      333.06      319.04     11.16 o 
  -2   0   6     1782.70     1578.61     22.06 o 
  -1   0   6      642.09      610.22     10.96 o 
   0   0   6      231.98      215.62      5.31 o 
   1   0   6     3037.38     3036.82     62.49 o 
   2   0   6     1567.84     1577.09     22.82 o 
   3   0   6      247.79      235.74     11.18 o 
   4   0   6      417.07      416.70     13.70 o 
   5   0   6      114.11      124.62      4.66 o 
   6   0   6      343.63      370.33      9.69 o 
  -6   1   6       76.12       72.57      3.18 o 
  -5   1   6        1.06        0.38      1.04 o 
  -4   1   6       86.06       77.61      3.51 o 
  -3   1   6     2780.47     2776.36     33.95 o 
  -2   1   6     1214.94     1152.76     19.14 o 
  -1   1   6      556.57      537.37     35.30 o 
   0   1   6      352.12      352.60     19.74 o 
   1   1   6        2.59        8.00      1.48 o 
   2   1   6     2397.87     2514.20     28.14 o 
   3   1   6     1154.80     1138.11     21.23 o 
   4   1   6        0.35        0.82      0.98 o 
   5   1   6        4.83        7.99      1.09 o 
   6   1   6       30.28       35.85      1.92 o 
   7   1   6      216.80      234.44      7.08 o 
  -6   2   6        1.36       -0.05      1.59 o 
  -5   2   6      158.14      141.90      5.43 o 
  -4   2   6      151.54      142.94      5.65 o 
  -3   2   6      564.50      570.97     17.00 o 
  -2   2   6     1129.73     1207.94     21.54 o 
  -1   2   6     2329.38     2396.03    180.44 o 
   0   2   6      384.46      413.65     29.44 o 
   1   2   6      121.96      114.19     13.60 o 
   2   2   6     1619.04     1461.60     21.01 o 
   3   2   6     3352.35     3365.09     36.21 o 
   4   2   6      525.05      476.03     15.48 o 
   5   2   6      506.57      474.37     14.22 o 
   6   2   6       11.63        9.85      1.20 o 
   7   2   6       94.08       87.66      3.23 o 
  -6   3   6       15.48       14.33      1.81 o 
  -5   3   6       10.70       12.25      1.70 o 
  -4   3   6      209.36      195.34      7.09 o 
  -3   3   6       99.36       94.64      4.55 o 
  -2   3   6        2.09        3.72      0.98 o 
  -1   3   6      460.12      464.21     13.19 o 
   0   3   6      618.37      550.59     11.38 o 
   1   3   6       65.00       65.20      4.82 o 
   2   3   6     1039.98     1062.95     18.99 o 
   3   3   6      378.19      421.26     13.28 o 
   4   3   6      233.93      221.10     10.57 o 
   5   3   6     1448.39     1457.03     25.45 o 
   6   3   6       89.88       88.11      3.67 o 
   7   3   6       81.10       80.52      3.18 o 
  -5   4   6       61.82       57.38      2.14 o 
  -4   4   6      462.61      421.13     13.91 o 
  -3   4   6      246.74      277.29     13.59 o 
  -2   4   6        8.41        5.58      1.26 o 
  -1   4   6      304.99      329.82     22.52 o 
   0   4   6      655.14      667.41     53.41 o 
   1   4   6     3724.05     3596.38    294.33 o 
   2   4   6        2.74        1.70      0.98 o 
   3   4   6       18.52       23.42      1.59 o 
   4   4   6       25.11       19.54      1.15 o 
   5   4   6      463.61      409.80     13.93 o 
   6   4   6      578.61      548.83     14.12 o 
   7   4   6       25.04       20.90      1.59 o 
  -4   5   6      107.64      101.01      4.11 o 
  -3   5   6       81.60       86.45      3.62 o 
  -2   5   6        6.41        7.77      1.59 o 
  -1   5   6       85.11       79.11      3.34 o 
   0   5   6      409.53      449.97     25.61 o 
   1   5   6     1087.02     1076.51     44.37 o 
   2   5   6      755.50      760.63     20.01 o 
   3   5   6      554.57      562.01     18.10 o 
   4   5   6       19.45       17.78      1.20 o 
   5   5   6       72.21       81.90      3.34 o 
   6   5   6      356.35      374.97     11.90 o 
   7   5   6      253.93      255.86      8.63 o 
  -4   6   6        0.42        0.98      1.48 o 
  -3   6   6       13.44       13.73      1.75 o 
  -2   6   6      159.36      150.47      5.76 o 
  -1   6   6       30.72       42.27      2.41 o 
   0   6   6       24.57       29.19      4.79 o 
   1   6   6      195.00      175.58     15.75 o 
   2   6   6       34.78       29.83      1.48 o 
   3   6   6      206.94      166.30      6.98 o 
   4   6   6      845.36      766.21     20.30 o 
   5   6   6      112.27      117.60      5.04 o 
   6   6   6      133.99      130.08      4.88 o 
   7   6   6        8.92        7.17      1.42 o 
  -2   7   6        2.37        4.87      1.53 o 
  -1   7   6      549.28      537.96     28.01 o 
   0   7   6      110.01      102.32      4.39 o 
   1   7   6      206.78      213.64      5.49 o 
   2   7   6       61.53       66.93      2.90 o 
   3   7   6       17.53       22.98      1.53 o 
   4   7   6      776.16      880.69     19.63 o 
   5   7   6      145.93      172.14      6.42 o 
   6   7   6        6.24        6.18      1.42 o 
   7   7   6       10.21       12.14      1.53 o 
  -1   8   6       56.08       58.75      4.98 o 
   0   8   6      143.92      135.87      6.55 o 
   1   8   6       14.75       15.09      1.67 o 
   2   8   6       10.71        9.30      1.48 o 
   3   8   6       65.21       66.70      2.46 o 
   4   8   6       99.04       83.79      3.84 o 
   5   8   6      256.57      233.20      8.96 o 
   6   8   6      115.71      111.48      4.11 o 
   1   9   6       25.90       32.45      1.37 o 
   2   9   6      132.24      144.20      4.99 o 
   3   9   6        0.93        2.24      1.53 o 
   4   9   6       50.85       56.71      2.46 o 
  -3  -7   7       23.16       28.56      1.70 o 
  -2  -7   7        1.73       -1.42      1.42 o 
  -5  -6   7       19.37       16.25      1.48 o 
  -4  -6   7      117.48      126.45      5.97 o 
  -3  -6   7       82.47       79.21      3.34 o 
  -2  -6   7        0.54        1.75      1.37 o 
  -1  -6   7      161.64      172.18     11.90 o 
   0  -6   7       12.94       16.57      2.71 o 
   1  -6   7       69.81       72.46      1.99 o 
  -6  -5   7        6.19        4.92      1.20 o 
  -5  -5   7       17.78       13.84      1.42 o 
  -4  -5   7      420.26      401.39     11.36 o 
  -3  -5   7      192.87      191.91      8.62 o 
  -2  -5   7       47.40       51.19      2.46 o 
  -1  -5   7      106.89      109.63     10.58 o 
   0  -5   7       34.93       32.20      1.22 o 
   1  -5   7        4.88        3.97      0.93 o 
  -6  -4   7        0.98        0.77      1.15 o 
  -5  -4   7      216.69      193.03      8.46 o 
  -4  -4   7      208.06      210.02      9.12 o 
  -3  -4   7       89.76       73.27      3.12 o 
  -2  -4   7      360.04      319.53     12.57 o 
  -1  -4   7       12.69       13.33      1.04 o 
   0  -4   7        3.05        2.50      0.83 o 
   1  -4   7       10.28       11.22      0.91 o 
   2  -4   7        2.67        0.66      1.26 o 
   3  -4   7       31.84       35.02      1.70 o 
  -7  -3   7       15.00        8.48      1.42 o 
  -6  -3   7      292.48      308.83      9.30 o 
  -5  -3   7        0.45        0.16      1.26 o 
  -4  -3   7       19.59       22.71      1.48 o 
  -3  -3   7      152.16      146.30      5.60 o 
  -2  -3   7       25.98       20.03      1.31 o 
  -1  -3   7      506.68      484.50     40.12 o 
   0  -3   7       49.38       43.21      1.70 o 
   1  -3   7      275.78      265.23     26.12 o 
   2  -3   7      321.52      277.28     11.24 o 
   3  -3   7      111.52       98.56      4.11 o 
   4  -3   7       46.45       46.91      2.03 o 
  -7  -2   7       20.46       16.91      1.48 o 
  -6  -2   7      418.23      386.48     10.59 o 
  -5  -2   7      925.43      909.04     17.79 o 
  -4  -2   7      109.80       98.98      3.84 o 
  -3  -2   7        5.48        4.54      0.98 o 
  -2  -2   7      122.19      100.60      4.39 o 
  -1  -2   7      500.48      515.00     36.37 o 
   0  -2   7      494.61      452.29     25.57 o 
   1  -2   7      255.09      262.72     24.37 o 
   2  -2   7      320.68      301.90     12.57 o 
   3  -2   7      172.20      189.08      6.42 o 
   4  -2   7       46.43       51.08      2.03 o 
   5  -2   7        7.58        6.24      1.26 o 
  -7  -1   7       38.58       38.91      1.97 o 
  -6  -1   7      162.39      155.77      7.35 o 
  -5  -1   7      164.77      158.03      5.93 o 
  -4  -1   7      227.89      214.17     10.50 o 
  -3  -1   7        5.75        4.76      0.88 o 
  -2  -1   7       22.84       20.14      1.04 o 
  -1  -1   7      795.74      747.20     52.99 o 
   0  -1   7      136.15      148.62     10.13 o 
   1  -1   7      126.02      128.68      3.53 o 
   2  -1   7      609.17      607.43     16.79 o 
   3  -1   7       18.27       18.82      1.26 o 
   4  -1   7        4.65        7.44      1.20 o 
   5  -1   7       47.71       44.73      1.92 o 
   6  -1   7        1.89        0.88      1.26 o 
  -7   0   7      135.46      140.46      5.54 o 
  -6   0   7       42.86       45.71      2.03 o 
  -5   0   7       32.19       25.23      1.31 o 
  -4   0   7        0.56        1.37      0.98 o 
  -3   0   7      982.90      933.51     19.78 o 
  -2   0   7      260.47      240.76      9.48 o 
  -1   0   7      206.75      170.60      5.61 o 
   0   0   7        5.46        6.04      0.58 o 
   1   0   7     1575.50     1498.69     16.02 o 
   2   0   7       69.61       54.86      2.19 o 
   3   0   7      582.52      583.05     17.21 o 
   4   0   7       16.98       18.93      1.31 o 
   5   0   7       25.36       21.12      1.37 o 
   6   0   7      239.70      226.55      7.58 o 
  -6   1   7      177.57      162.71      7.19 o 
  -5   1   7       12.09       11.98      1.15 o 
  -4   1   7      147.10      138.20      5.32 o 
  -3   1   7      220.26      199.63      6.99 o 
  -2   1   7     3263.58     3140.96     34.61 o 
  -1   1   7     1034.62     1063.90     55.27 o 
   0   1   7       12.78        8.45      1.42 o 
   1   1   7      438.74      410.52     38.52 o 
   2   1   7        4.90        6.51      0.88 o 
   3   1   7      157.12      164.75      5.93 o 
   4   1   7      289.65      290.39     11.95 o 
   5   1   7       32.68       30.81      1.53 o 
   6   1   7      199.09      194.46      7.85 o 
  -6   2   7      148.56      159.64      7.18 o 
  -5   2   7       51.01       53.16      2.57 o 
  -4   2   7        0.27        0.22      1.15 o 
  -3   2   7      158.28      147.90      6.26 o 
  -2   2   7     1403.11     1476.65     24.78 o 
  -1   2   7      130.68      134.23      8.84 o 
   0   2   7      455.62      442.24     41.00 o 
   1   2   7       43.19       44.92      2.57 o 
   2   2   7      470.76      440.43     12.39 o 
   3   2   7        6.62        8.53      1.09 o 
   4   2   7        8.11        7.82      1.09 o 
   5   2   7      208.38      196.71      6.59 o 
   6   2   7      150.09      167.31      7.35 o 
   7   2   7       12.97       19.09      1.48 o 
  -6   3   7        1.74        0.27      1.53 o 
  -5   3   7      281.09      237.23      9.51 o 
  -4   3   7      628.45      571.83     15.85 o 
  -3   3   7       33.96       28.41      1.59 o 
  -2   3   7       95.29       81.60      3.95 o 
  -1   3   7      537.22      500.02     18.07 o 
   0   3   7      451.31      456.06      9.18 o 
   1   3   7     1415.78     1433.31    102.17 o 
   2   3   7       88.68      117.27      4.88 o 
   3   3   7      271.53      291.51     12.02 o 
   4   3   7      395.77      386.70     14.09 o 
   5   3   7      139.44      140.46      5.54 o 
   6   3   7      222.99      212.84      8.96 o 
   7   3   7        4.24        5.20      1.31 o 
  -5   4   7       45.64       37.28      1.97 o 
  -4   4   7      399.66      421.95     13.07 o 
  -3   4   7      864.03      935.39     21.91 o 
  -2   4   7      137.38      156.36      6.59 o 
  -1   4   7      159.80      169.75     18.73 o 
   0   4   7        4.44        4.13      0.70 o 
   1   4   7      862.49      777.43     36.78 o 
   2   4   7     2054.58     1845.80     28.14 o 
   3   4   7        9.55        8.75      1.04 o 
   4   4   7       75.37       65.98      2.96 o 
   5   4   7      364.35      316.86     11.80 o 
   6   4   7       26.67       17.13      1.42 o 
   7   4   7       42.63       36.34      1.64 o 
  -4   5   7       39.84       38.15      1.97 o 
  -3   5   7      269.79      243.20     10.83 o 
  -2   5   7       60.76       60.96      3.34 o 
  -1   5   7      233.56      255.27      6.22 o 
   0   5   7       53.24       62.63      2.96 o 
   1   5   7      303.77      316.03     19.08 o 
   2   5   7       16.61       12.31      1.26 o 
   3   5   7      307.69      305.06     13.67 o 
   4   5   7      260.82      269.09     12.60 o 
   5   5   7        4.78        6.18      1.26 o 
   6   5   7       22.14       23.75      1.59 o 
   7   5   7       22.06       27.90      1.64 o 
  -4   6   7       21.42       23.96      1.86 o 
  -3   6   7        0.10       -1.42      1.48 o 
  -2   6   7       23.06       18.60      1.64 o 
  -1   6   7      951.94      897.95     58.36 o 
   0   6   7      304.22      304.99     13.08 o 
   1   6   7       78.75       79.74      5.59 o 
   2   6   7       15.68       14.06      1.37 o 
   3   6   7      189.76      172.96      6.81 o 
   4   6   7      378.02      337.72     12.74 o 
   5   6   7      163.79      157.24      5.54 o 
   6   6   7        2.65        0.98      1.31 o 
   7   6   7       21.35       18.93      1.59 o 
  -2   7   7       12.24       12.04      1.64 o 
  -1   7   7      107.50      104.07      6.58 o 
   0   7   7      582.77      591.62     18.52 o 
   1   7   7      407.54      420.98     26.52 o 
   2   7   7      132.66      120.79      4.77 o 
   3   7   7      189.18      183.66      6.87 o 
   4   7   7        0.73        2.30      1.48 o 
   5   7   7      502.98      527.81     14.47 o 
   6   7   7       16.30       21.77      1.59 o 
   7   7   7        4.03        5.25      1.48 o 
  -1   8   7        2.93        5.68      1.10 o 
   0   8   7       56.15       64.11      1.97 o 
   1   8   7      142.53      133.11      3.66 o 
   2   8   7       88.43       80.27      3.45 o 
   3   8   7       33.69       28.84      1.64 o 
   4   8   7       40.45       33.44      1.81 o 
   5   8   7        0.66        0.27      1.42 o 
   6   8   7        1.12        0.22      1.42 o 
   1   9   7       13.60       15.63      1.16 o 
   2   9   7      100.21      106.36      4.11 o 
   3   9   7      261.54      283.97      8.96 o 
   4   9   7        1.56        4.10      1.48 o 
  -4  -6   8       33.16       31.74      1.70 o 
  -3  -6   8      249.44      272.62      8.13 o 
  -2  -6   8       96.85       88.92      3.29 o 
  -1  -6   8      123.12      141.75      4.40 o 
   0  -6   8      111.75      110.30      4.58 o 
  -5  -5   8       40.71       37.77      1.70 o 
  -4  -5   8        4.47        3.34      1.20 o 
  -3  -5   8      129.39      127.87      4.61 o 
  -2  -5   8      121.20      125.27      4.77 o 
  -1  -5   8      450.10      459.43     45.36 o 
   0  -5   8      147.59      151.44      5.08 o 
   1  -5   8       12.87       12.31      1.02 o 
   2  -5   8        2.67        4.70      1.31 o 
  -6  -4   8       18.58       19.48      1.48 o 
  -5  -4   8      192.40      201.19      7.41 o 
  -4  -4   8       18.52       18.38      1.42 o 
  -3  -4   8      255.19      242.45      9.51 o 
  -2  -4   8      160.97      145.17      5.49 o 
  -1  -4   8      342.38      324.25     11.27 o 
   0  -4   8      259.83      243.72      8.06 o 
   1  -4   8        0.59        0.96      0.81 o 
   2  -4   8       65.01       70.15      2.90 o 
   3  -4   8       36.88       37.54      1.75 o 
  -6  -3   8        0.58       -0.60      1.20 o 
  -5  -3   8      784.97      784.23     15.39 o 
  -4  -3   8      427.73      451.11     13.08 o 
  -3  -3   8      462.95      433.65     13.71 o 
  -2  -3   8     1134.01     1050.63     21.84 o 
  -1  -3   8      131.90      126.59      4.25 o 
   0  -3   8      649.24      626.33     38.59 o 
   1  -3   8      479.18      439.92     14.62 o 
   2  -3   8       62.12       59.20      2.85 o 
   3  -3   8      290.18      303.21      9.35 o 
   4  -3   8       34.31       31.52      1.70 o 
  -6  -2   8       15.46       16.58      1.42 o 
  -5  -2   8       12.11       14.55      1.37 o 
  -4  -2   8      195.97      198.15      9.06 o 
  -3  -2   8      648.79      598.92     16.55 o 
  -2  -2   8      462.24      409.15     14.22 o 
  -1  -2   8      244.76      236.07      7.74 o 
   0  -2   8        9.17        8.22      0.70 o 
   1  -2   8      631.69      617.78     46.82 o 
   2  -2   8      252.82      277.46     11.28 o 
   3  -2   8      367.73      405.86     12.40 o 
   4  -2   8       42.59       55.94      2.46 o 
   5  -2   8       10.27       12.64      1.42 o 
  -6  -1   8      146.09      157.35      6.69 o 
  -5  -1   8      303.82      289.29     10.13 o 
  -4  -1   8      496.69      484.88     14.44 o 
  -3  -1   8        0.21        0.11      1.04 o 
  -2  -1   8     1249.94     1220.65     23.58 o 
  -1  -1   8      201.38      197.95      9.02 o 
   0  -1   8      301.19      304.82     28.13 o 
   1  -1   8     1002.01      945.53     14.95 o 
   2  -1   8       46.47       53.72      2.52 o 
   3  -1   8      750.87      708.33     17.02 o 
   4  -1   8       11.67       10.61      1.20 o 
   5  -1   8       20.33       17.89      1.42 o 
  -6   0   8      400.08      443.32     10.14 o 
  -5   0   8       35.01       37.38      1.53 o 
  -4   0   8      775.88      714.61     17.37 o 
  -3   0   8      837.74      775.50     19.11 o 
  -2   0   8      643.91      617.17     15.71 o 
  -1   0   8     3302.97     3079.33    115.22 o 
   0   0   8      468.79      440.88      9.24 o 
   1   0   8     2144.60     2161.15     61.62 o 
   2   0   8     1328.01     1322.63     24.53 o 
   3   0   8      338.45      338.76     13.01 o 
   4   0   8      303.84      281.83     10.24 o 
   5   0   8       20.02       12.15      1.31 o 
   6   0   8       79.20       73.61      2.85 o 
  -6   1   8       36.43       41.10      1.75 o 
  -5   1   8       64.09       68.89      3.07 o 
  -4   1   8      197.16      180.04      6.15 o 
  -3   1   8       65.20       64.54      2.79 o 
  -2   1   8      188.19      192.68      6.65 o 
  -1   1   8      226.35      211.90     10.47 o 
   0   1   8      937.92      874.37     52.53 o 
   1   1   8      704.33      682.34     62.38 o 
   2   1   8     1130.07     1142.31     22.02 o 
   3   1   8      177.51      194.29      7.09 o 
   4   1   8      141.90      140.31      5.43 o 
   5   1   8      117.48      122.86      4.71 o 
   6   1   8      131.06      141.67      6.36 o 
  -6   2   8      142.04      143.61      6.36 o 
  -5   2   8        2.71        5.09      1.26 o 
  -4   2   8      310.35      275.17     11.07 o 
  -3   2   8      202.85      236.31     11.16 o 
  -2   2   8      798.32      851.46     19.84 o 
  -1   2   8     1105.40     1072.84     72.29 o 
   0   2   8      726.03      717.97     63.60 o 
   1   2   8      970.80      935.33     32.75 o 
   2   2   8     1068.69      909.54     19.18 o 
   3   2   8       42.18       41.01      1.64 o 
   4   2   8      472.10      431.42     14.05 o 
   5   2   8       56.16       44.90      2.41 o 
   6   2   8       62.28       68.34      2.90 o 
  -5   3   8      182.34      168.21      7.57 o 
  -4   3   8       16.44       16.30      1.53 o 
  -3   3   8     1922.49     1689.10     28.27 o 
  -2   3   8      275.96      256.65     12.06 o 
  -1   3   8      352.98      346.69     16.88 o 
   0   3   8     3498.53     3348.83    191.34 o 
   1   3   8        3.80        3.44      0.66 o 
   2   3   8     1926.91     2010.33     29.91 o 
   3   3   8      120.43      124.39      4.99 o 
   4   3   8      640.33      615.90     17.05 o 
   5   3   8      809.94      824.16     17.64 o 
   6   3   8       22.36       25.28      1.48 o 
   7   3   8      104.56      121.37      5.26 o 
  -5   4   8       23.52       25.99      1.81 o 
  -4   4   8       97.48       94.64      4.11 o 
  -3   4   8        8.64        9.24      1.48 o 
  -2   4   8      441.86      482.44     16.80 o 
  -1   4   8      122.20      129.64      9.36 o 
   0   4   8      666.43      665.68     56.05 o 
   1   4   8      536.46      550.37     36.27 o 
   2   4   8        0.91        1.75      0.98 o 
   3   4   8      431.85      350.36     14.38 o 
   4   4   8      185.77      174.37      6.32 o 
   5   4   8      275.10      228.66     10.34 o 
   6   4   8      168.83      138.45      4.83 o 
   7   4   8        0.51       -0.27      1.26 o 
  -4   5   8       63.28       63.35      2.74 o 
  -3   5   8      414.39      367.97     12.80 o 
  -2   5   8      181.53      199.00      7.03 o 
  -1   5   8      220.31      216.73      5.58 o 
   0   5   8      571.34      533.49     15.73 o 
   1   5   8      370.75      388.40     21.43 o 
   2   5   8      497.96      567.32     18.12 o 
   3   5   8      380.72      409.07     15.35 o 
   4   5   8       22.24       20.30      1.42 o 
   5   5   8      532.60      561.65     15.05 o 
   6   5   8       46.96       40.40      1.70 o 
   7   5   8       12.10        9.19      1.42 o 
  -3   6   8        3.21        5.09      1.59 o 
  -2   6   8      293.61      343.42     12.10 o 
  -1   6   8      394.33      384.98     42.09 o 
   0   6   8     1011.63      957.70     49.19 o 
   1   6   8      347.66      358.14     32.67 o 
   2   6   8      137.41      120.99      4.77 o 
   3   6   8     1208.82     1091.73     23.05 o 
   4   6   8      272.11      226.41     10.89 o 
   5   6   8      198.99      191.06      6.48 o 
   6   6   8      101.30      103.79      3.78 o 
   7   6   8        4.41        4.81      1.37 o 
  -2   7   8       33.29       31.52      1.81 o 
  -1   7   8      239.42      251.66      7.27 o 
   0   7   8       76.12       79.27      2.50 o 
   1   7   8      102.65       98.17      6.93 o 
   2   7   8       84.55       94.85      4.27 o 
   3   7   8      132.14      147.82      5.76 o 
   4   7   8      334.64      315.62     11.95 o 
   5   7   8       41.09       46.03      2.13 o 
   6   7   8       14.37       13.29      1.53 o 
  -1   8   8       44.69       39.28      4.95 o 
   0   8   8      125.15      126.23      9.40 o 
   1   8   8      245.10      268.97     24.13 o 
   2   8   8        6.89        5.42      1.48 o 
   3   8   8       85.24       85.90      3.62 o 
   4   8   8      285.29      257.93      9.79 o 
   5   8   8       30.97       24.08      1.70 o 
   6   8   8       44.55       41.65      1.97 o 
   1   9   8       81.72       90.59      2.56 o 
   2   9   8      211.68      222.80      8.13 o 
   3   9   8        1.10       -1.15      1.59 o 
   4   9   8      243.48      281.70      8.51 o 
  -2  -6   9        0.25        0.38      1.31 o 
  -5  -5   9        9.41        7.49      1.37 o 
  -4  -5   9        2.53        4.43      1.20 o 
  -3  -5   9       54.56       57.92      2.52 o 
  -2  -5   9      183.79      208.83      8.01 o 
  -1  -5   9       47.41       48.29      3.78 o 
   0  -5   9       35.51       35.75      2.35 o 
   1  -5   9        0.69        1.23      0.89 o 
  -5  -4   9       22.56       23.04      1.42 o 
  -4  -4   9        6.31        7.22      1.26 o 
  -3  -4   9        0.50        0.60      1.15 o 
  -2  -4   9      543.06      508.14     13.05 o 
  -1  -4   9      970.89      908.40     50.50 o 
   0  -4   9        4.73        6.40      0.93 o 
   1  -4   9       65.19       77.57      6.95 o 
   2  -4   9       19.34       24.18      1.53 o 
  -6  -3   9       31.64       33.60      1.59 o 
  -5  -3   9        6.29       10.67      1.37 o 
  -4  -3   9      164.96      160.46      5.32 o 
  -3  -3   9       20.52       21.34      1.37 o 
  -2  -3   9        0.36       -1.09      1.20 o 
  -1  -3   9      538.94      537.15     40.43 o 
   0  -3   9       82.83       75.08      2.44 o 
   1  -3   9       82.93       84.22      2.51 o 
   2  -3   9       74.90       84.41      3.56 o 
   3  -3   9        0.80        1.75      1.26 o 
  -6  -2   9        3.68        1.48      1.15 o 
  -5  -2   9       91.98       98.52      3.84 o 
  -4  -2   9      169.00      174.82      8.45 o 
  -3  -2   9      205.12      205.12      9.56 o 
  -2  -2   9      119.24      113.26      4.55 o 
  -1  -2   9       93.38       98.08      2.92 o 
   0  -2   9       29.63       30.54      1.09 o 
   1  -2   9      481.08      442.45     31.57 o 
   2  -2   9      376.03      380.03     12.40 o 
   3  -2   9      111.10      109.90      4.11 o 
   4  -2   9        0.08        1.70      1.15 o 
  -6  -1   9      119.05      118.12      5.48 o 
  -5  -1   9       17.10       16.85      1.31 o 
  -4  -1   9      412.63      380.22     12.03 o 
  -3  -1   9     1421.03     1414.90     24.64 o 
  -2  -1   9        1.86        1.31      1.04 o 
  -1  -1   9        0.00        2.86      0.68 o 
   0  -1   9       46.07       47.41      3.15 o 
   1  -1   9      120.21      124.35      3.66 o 
   2  -1   9     1417.60     1329.87     23.72 o 
   3  -1   9      497.10      469.97     13.15 o 
   4  -1   9       35.98       45.04      2.03 o 
   5  -1   9       76.56       94.91      3.40 o 
  -6   0   9       11.59       12.25      1.48 o 
  -5   0   9      105.35      102.93      4.00 o 
  -4   0   9       81.76       78.13      3.18 o 
  -3   0   9      153.08      131.42      5.22 o 
  -2   0   9      428.50      396.14     13.66 o 
  -1   0   9      185.75      171.18      6.05 o 
   0   0   9       45.64       43.36      1.41 o 
   1   0   9      204.85      184.49      4.84 o 
   2   0   9      382.37      406.92     13.64 o 
   3   0   9      517.47      540.03     15.27 o 
   4   0   9      118.92      124.79      4.72 o 
   5   0   9       86.62       88.14      3.29 o 
  -6   1   9       99.09       92.21      3.34 o 
  -5   1   9       33.71       32.95      1.59 o 
  -4   1   9       92.81       87.36      3.34 o 
  -3   1   9        0.20        0.55      1.04 o 
  -2   1   9       85.62       92.86      3.56 o 
  -1   1   9      542.58      545.80     11.03 o 
   0   1   9      774.70      724.61     50.93 o 
   1   1   9      317.91      325.61     45.99 o 
   2   1   9       77.34       70.81      3.23 o 
   3   1   9        1.53        2.63      1.04 o 
   4   1   9       47.15       38.49      2.08 o 
   5   1   9      569.68      554.00     12.72 o 
   6   1   9      101.08       87.78      3.23 o 
  -6   2   9       35.90       35.03      1.75 o 
  -5   2   9      341.06      356.01      9.91 o 
  -4   2   9        2.08        4.54      1.26 o 
  -3   2   9      298.58      331.06     12.39 o 
  -2   2   9        4.17        3.56      1.09 o 
  -1   2   9      139.34      151.01      8.73 o 
   0   2   9     1779.34     1789.91    167.98 o 
   1   2   9     1181.11     1124.75     31.88 o 
   2   2   9       66.20       61.58      3.07 o 
   3   2   9       10.47       12.64      1.09 o 
   4   2   9       43.47       42.26      1.86 o 
   5   2   9      443.10      435.26     12.03 o 
   6   2   9      412.07      412.72      9.92 o 
  -5   3   9        3.54        0.27      1.42 o 
  -4   3   9      174.60      162.13      8.01 o 
  -3   3   9        3.50        4.05      1.37 o 
  -2   3   9       40.88       43.20      2.57 o 
  -1   3   9       56.52       58.57      2.60 o 
   0   3   9       51.16       60.54      1.93 o 
   1   3   9     1699.52     1640.95     78.59 o 
   2   3   9       24.55       30.37      1.42 o 
   3   3   9        0.91        2.46      1.04 o 
   4   3   9      266.41      266.11     11.17 o 
   5   3   9        0.10       -0.38      1.26 o 
   6   3   9      205.64      216.88      7.80 o 
  -5   4   9        1.84        3.34      1.53 o 
  -4   4   9       78.05       66.22      2.79 o 
  -3   4   9      314.96      316.84     12.11 o 
  -2   4   9       58.29       58.71      3.18 o 
  -1   4   9      227.64      218.77     14.91 o 
   0   4   9       61.88       59.39      1.96 o 
   1   4   9        7.66       25.25     11.21 o 
   2   4   9        6.81        6.13      1.04 o 
   3   4   9      895.16      861.61     20.29 o 
   4   4   9      502.36      450.18     14.33 o 
   5   4   9       29.40       23.75      1.59 o 
   6   4   9        3.28        1.75      1.15 o 
  -4   5   9       39.03       41.21      1.86 o 
  -3   5   9        6.65       10.78      1.53 o 
  -2   5   9      381.90      336.90     12.41 o 
  -1   5   9      269.06      263.40     13.37 o 
   0   5   9        1.13        0.33      0.89 o 
   1   5   9       61.83       72.67      5.67 o 
   2   5   9       17.27       19.81      1.26 o 
   3   5   9      138.00      134.82      5.65 o 
   4   5   9      994.10     1028.20     20.85 o 
   5   5   9      111.00      124.22      4.93 o 
   6   5   9        7.45        9.08      1.26 o 
  -3   6   9        6.38        9.85      1.59 o 
  -2   6   9        6.04        3.28      1.48 o 
  -1   6   9      221.30      205.22     25.72 o 
   0   6   9      150.60      128.31      9.30 o 
   1   6   9       54.64       51.66      1.71 o 
   2   6   9       14.05       16.30      1.48 o 
   3   6   9      250.89      217.85      7.37 o 
   4   6   9      206.39      170.02      6.21 o 
   5   6   9      324.95      296.71     10.29 o 
   6   6   9        0.56        0.55      1.26 o 
  -2   7   9        1.57        2.30      1.48 o 
  -1   7   9        1.40        3.46      1.04 o 
   0   7   9      177.12      176.28      5.03 o 
   1   7   9       75.10       80.49      6.96 o 
   2   7   9      330.15      353.47     12.39 o 
   3   7   9        8.84       12.47      1.48 o 
   4   7   9        0.63        0.22      1.31 o 
   5   7   9        0.31        1.97      1.20 o 
   6   7   9       55.53       67.94      2.68 o 
  -1   8   9       79.91       95.80      2.57 o 
   0   8   9        4.18        4.51      1.89 o 
   1   8   9        6.00        8.39      1.10 o 
   2   8   9      327.67      291.28     10.18 o 
   3   8   9       69.98       61.39      2.57 o 
   4   8   9        1.36        2.35      1.42 o 
   5   8   9        0.60       -0.38      1.37 o 
   1   9   9       26.03       23.72      1.22 o 
   2   9   9        7.88       10.45      1.64 o 
   3   9   9      227.54      245.65      8.07 o 
   4   9   9        5.39        7.93      1.53 o 
  -3  -5  10        6.26        7.55      1.31 o 
  -2  -5  10      124.87      134.90      5.87 o 
  -1  -5  10      141.35      158.99      4.36 o 
   0  -5  10       22.35       22.63      2.16 o 
  -5  -4  10       37.90       42.58      1.75 o 
  -4  -4  10       22.71       28.73      1.48 o 
  -3  -4  10        0.27        0.11      1.20 o 
  -2  -4  10        0.16       -1.31      1.37 o 
  -1  -4  10      182.96      189.34      9.22 o 
   0  -4  10       93.82       93.10      5.92 o 
   1  -4  10       10.77       10.23      0.99 o 
  -5  -3  10       24.08       25.01      1.48 o 
  -4  -3  10      126.55      125.55      4.55 o 
  -3  -3  10       55.94       58.48      2.35 o 
  -2  -3  10      190.95      185.21      8.73 o 
  -1  -3  10       11.50       20.07      6.73 o 
   0  -3  10       24.93       20.43      1.45 o 
   1  -3  10        0.83        0.00      1.39 o 
   2  -3  10        9.75        7.38      1.31 o 
   3  -3  10        4.22        2.73      1.37 o 
  -5  -2  10        8.82       12.75      1.20 o 
  -4  -2  10      309.10      284.52      9.91 o 
  -3  -2  10      627.33      579.23     14.46 o 
  -2  -2  10      654.94      616.65     15.48 o 
  -1  -2  10        0.96        3.13      1.23 o 
   0  -2  10       28.80       35.17      1.11 o 
   1  -2  10       21.14       19.05      1.01 o 
   2  -2  10      264.55      264.91      9.79 o 
   3  -2  10       54.40       49.00      2.30 o 
   4  -2  10        1.05        0.88      1.26 o 
  -6  -1  10        9.65        9.96      1.31 o 
  -5  -1  10        7.84       11.43      1.26 o 
  -4  -1  10       51.96       57.05      2.63 o 
  -3  -1  10      155.75      136.71      5.38 o 
  -2  -1  10      589.46      565.81     15.52 o 
  -1  -1  10        7.45        8.38      0.98 o 
   0  -1  10       30.02       26.82      2.60 o 
   1  -1  10      150.84      152.61      6.39 o 
   2  -1  10       47.21       53.16      2.52 o 
   3  -1  10      217.91      240.66      9.12 o 
   4  -1  10        0.27        1.15      1.20 o 
  -6   0  10      172.56      168.91      5.92 o 
  -5   0  10      182.67      178.65      7.24 o 
  -4   0  10      217.05      211.90      8.79 o 
  -3   0  10      172.97      167.30      6.04 o 
  -2   0  10       50.55       43.53      2.14 o 
  -1   0  10      177.08      170.92      4.54 o 
   0   0  10      148.19      137.44      4.17 o 
   1   0  10       82.73       83.75      3.62 o 
   2   0  10      162.23      150.75      5.87 o 
   3   0  10       20.99       14.28      1.48 o 
   4   0  10       12.00       11.38      1.37 o 
   5   0  10        1.29        4.38      1.31 o 
  -5   1  10      545.98      524.13     11.55 o 
  -4   1  10      261.25      249.70      9.13 o 
  -3   1  10      120.57      127.84      5.05 o 
  -2   1  10       21.80       22.27      1.26 o 
  -1   1  10       17.97       22.37      0.98 o 
   0   1  10      578.95      555.71     23.12 o 
   1   1  10     1402.34     1357.17     88.65 o 
   2   1  10       67.04       64.81      2.68 o 
   3   1  10        2.06        6.13      1.09 o 
   4   1  10      139.68      161.31      5.32 o 
   5   1  10       10.45        9.35      1.48 o 
  -5   2  10        6.17        7.06      1.48 o 
  -4   2  10      406.59      440.04     11.86 o 
  -3   2  10      341.81      314.21     11.90 o 
  -2   2  10      143.86      143.51      5.32 o 
  -1   2  10      199.08      196.70      8.96 o 
   0   2  10        2.40        0.25      1.18 o 
   1   2  10      953.34      905.94     47.80 o 
   2   2  10      186.81      177.04      6.81 o 
   3   2  10      149.24      155.15      5.65 o 
   4   2  10      125.33      127.77      5.05 o 
   5   2  10      118.88      131.07      4.55 o 
   6   2  10       64.50       62.31      2.63 o 
  -5   3  10       99.69      103.94      3.62 o 
  -4   3  10        5.41        5.14      1.31 o 
  -3   3  10      315.66      303.55     10.96 o 
  -2   3  10      586.93      542.58     15.47 o 
  -1   3  10      237.69      243.94      6.50 o 
   0   3  10      366.65      407.00     10.24 o 
   1   3  10      117.60      111.37      7.13 o 
   2   3  10      268.38      307.34     12.83 o 
   3   3  10      121.64      129.22      5.10 o 
   4   3  10        2.53        1.97      1.15 o 
   5   3  10      142.84      146.44      7.24 o 
   6   3  10       14.34       12.86      1.48 o 
  -4   4  10        5.87        8.31      1.42 o 
  -3   4  10        2.37        1.91      1.31 o 
  -2   4  10      299.75      317.65     12.28 o 
  -1   4  10     1323.83     1318.37    125.93 o 
   0   4  10      329.75      314.99     15.27 o 
   1   4  10        9.64        9.48      0.81 o 
   2   4  10        0.85        0.33      1.09 o 
   3   4  10        5.24        2.52      1.31 o 
   4   4  10      339.65      322.80     11.35 o 
   5   4  10      155.48      139.41      4.88 o 
   6   4  10        1.21        0.11      1.20 o 
  -4   5  10        7.19        4.32      1.48 o 
  -3   5  10       13.46       14.39      1.53 o 
  -2   5  10      111.48      103.50      3.95 o 
  -1   5  10      134.52      130.82      4.00 o 
   0   5  10      879.68      798.57     22.29 o 
   1   5  10        9.78       10.08      1.23 o 
   2   5  10       13.66       13.29      1.26 o 
   3   5  10      472.42      509.77     15.20 o 
   4   5  10      223.66      232.83     10.39 o 
   5   5  10      186.07      209.75      8.51 o 
   6   5  10        4.29        4.59      1.26 o 
  -3   6  10       41.14       40.23      1.92 o 
  -2   6  10      126.59      141.45      4.99 o 
  -1   6  10       96.42      125.55     17.04 o 
   0   6  10       69.53       85.29      7.26 o 
   1   6  10      658.28      617.63     56.17 o 
   2   6  10       15.10       13.57      1.42 o 
   3   6  10      231.64      200.95      6.60 o 
   4   6  10      139.98      125.06      4.55 o 
   5   6  10       19.47       15.76      1.48 o 
   6   6  10       11.01        9.35      1.42 o 
  -2   7  10       62.53       53.55      2.46 o 
  -1   7  10       10.03       10.87      2.68 o 
   0   7  10        9.65       11.45      1.04 o 
   1   7  10        9.51        4.21      1.42 o 
   2   7  10      241.43      289.49     11.16 o 
   3   7  10      295.34      316.47     10.95 o 
   4   7  10       42.77       34.70      1.75 o 
   5   7  10        4.57        1.53      1.37 o 
   6   7  10       11.39       10.89      1.53 o 
  -1   8  10       47.63       39.29      1.43 o 
   0   8  10        1.57        1.23      1.01 o 
   1   8  10      114.64      110.98      5.34 o 
   2   8  10        8.06       12.03      1.64 o 
   3   8  10      382.32      328.99     10.47 o 
   4   8  10       18.39       16.36      1.59 o 
   5   8  10        8.12       10.28      1.48 o 
   2   9  10      144.62      155.18      6.25 o 
   3   9  10        3.59        3.23      1.59 o 
  -4  -4  11        6.02        3.28      1.15 o 
  -3  -4  11        0.50        1.64      1.20 o 
  -2  -4  11      236.51      215.60      7.64 o 
  -1  -4  11      316.67      334.59      6.40 o 
   0  -4  11       14.55       13.37      1.02 o 
  -5  -3  11       68.76       72.99      2.74 o 
  -4  -3  11       28.04       26.32      1.53 o 
  -3  -3  11       72.02       81.00      2.96 o 
  -2  -3  11      175.25      186.21      7.79 o 
  -1  -3  11      255.42      256.77     23.96 o 
   0  -3  11      452.38      455.99     26.20 o 
   1  -3  11      133.92      148.31     10.31 o 
   2  -3  11        0.20        0.38      1.20 o 
  -5  -2  11        0.54       -0.49      1.15 o 
  -4  -2  11      235.85      227.45      8.13 o 
  -3  -2  11       53.81       60.23      2.35 o 
  -2  -2  11      138.13      128.29      4.77 o 
  -1  -2  11       27.43       26.39      3.28 o 
   0  -2  11       36.39       33.31      2.11 o 
   1  -2  11      414.95      436.03     15.74 o 
   2  -2  11      177.16      180.93      7.02 o 
   3  -2  11       81.82       91.85      3.45 o 
  -5  -1  11        2.32        0.55      1.15 o 
  -4  -1  11      114.13      126.90      4.44 o 
  -3  -1  11     1024.09     1019.42     18.09 o 
  -2  -1  11      440.64      479.57     13.20 o 
  -1  -1  11       49.16       44.40      1.36 o 
   0  -1  11      157.54      162.53     14.02 o 
   1  -1  11      159.44      159.56      4.59 o 
   2  -1  11      905.65      823.42     16.04 o 
   3  -1  11       84.01       70.89      2.90 o 
   4  -1  11        0.13       -1.20      1.20 o 
  -5   0  11       15.07       14.61      1.42 o 
  -4   0  11      131.07      130.01      4.55 o 
  -3   0  11      254.08      244.58      9.73 o 
  -2   0  11      709.87      683.19     16.17 o 
  -1   0  11      475.58      446.68      9.77 o 
   0   0  11        8.44        6.90      0.85 o 
   1   0  11      197.22      184.63      6.65 o 
   2   0  11      347.21      362.66     11.57 o 
   3   0  11      375.08      407.39     11.41 o 
   4   0  11      162.39      173.08      6.75 o 
  -5   1  11       95.51       95.33      3.51 o 
  -4   1  11       26.15       19.26      1.53 o 
  -3   1  11        0.78        1.31      1.15 o 
  -2   1  11        4.45        5.20      1.09 o 
  -1   1  11      350.16      327.83     17.76 o 
   0   1  11      892.01      857.68     46.21 o 
   1   1  11        5.03        3.79      0.98 o 
   2   1  11       69.92       64.64      2.57 o 
   3   1  11       17.69       23.36      1.37 o 
   4   1  11      233.93      254.27      8.85 o 
   5   1  11      243.14      264.45      7.64 o 
  -5   2  11      230.31      249.50      7.36 o 
  -4   2  11      350.40      379.28     10.68 o 
  -3   2  11        5.52        5.36      1.20 o 
  -2   2  11        2.05        0.55      1.04 o 
  -1   2  11       23.69       23.88      1.02 o 
   0   2  11     1694.58     1692.21    166.75 o 
   1   2  11     1591.02     1564.51    107.47 o 
   2   2  11       11.79        8.26      1.26 o 
   3   2  11       61.63       62.21      2.03 o 
   4   2  11        1.47        1.53      1.15 o 
   5   2  11      300.83      297.00      8.74 o 
  -4   3  11      203.87      194.96      7.41 o 
  -3   3  11      156.97      136.89      5.05 o 
  -2   3  11       23.08       22.98      1.48 o 
  -1   3  11        7.24        8.50      0.85 o 
   0   3  11      394.01      359.75      9.32 o 
   1   3  11      397.86      408.09     26.64 o 
   2   3  11      648.58      725.25     17.76 o 
   3   3  11      253.54      262.12     10.61 o 
   4   3  11        2.52        4.38      1.20 o 
   5   3  11      111.98      124.20      4.44 o 
   6   3  11      132.02      138.37      5.48 o 
  -4   4  11        1.65        2.13      1.26 o 
  -3   4  11       40.50       30.76      1.70 o 
  -2   4  11      495.60      519.09     14.04 o 
  -1   4  11       23.74       28.26      1.18 o 
   0   4  11       32.02       30.12      2.96 o 
   1   4  11        4.98        4.39      0.79 o 
   2   4  11      182.18      162.67      5.99 o 
   3   4  11      459.38      400.88     12.65 o 
   4   4  11      269.41      237.36      9.46 o 
   5   4  11       43.78       50.19      2.19 o 
   6   4  11       10.16       13.40      1.42 o 
  -2   5  11      250.84      260.97     10.00 o 
  -1   5  11     1125.34     1047.46     55.27 o 
   0   5  11        4.79        5.19      0.97 o 
   1   5  11        2.88        7.65      2.63 o 
   2   5  11       65.54       62.00      2.30 o 
   3   5  11      153.90      154.57      5.87 o 
   4   5  11      907.93      989.26     17.88 o 
   5   5  11       48.78       48.12      2.13 o 
   6   5  11        0.66        0.33      1.20 o 
  -3   6  11       29.32       29.66      1.81 o 
  -2   6  11        3.05        3.50      1.37 o 
  -1   6  11      116.94      122.76     10.66 o 
   0   6  11      396.73      420.12     34.85 o 
   1   6  11       44.07       41.41      1.59 o 
   2   6  11       35.57       32.29      1.59 o 
   3   6  11       69.90       66.16      2.96 o 
   4   6  11      207.65      202.64      8.51 o 
   5   6  11      100.59       91.73      3.29 o 
   6   6  11      102.40       96.98      3.40 o 
  -2   7  11        5.06        3.94      1.53 o 
  -1   7  11        3.75        6.90      1.02 o 
   0   7  11        3.34        3.85      1.20 o 
   1   7  11      293.93      297.46     11.94 o 
   2   7  11      177.36      198.52      8.89 o 
   3   7  11        5.55        7.38      1.53 o 
   4   7  11       33.82       40.06      1.75 o 
   5   7  11        0.12        0.11      1.31 o 
   0   8  11        3.42        7.16      1.04 o 
   1   8  11        7.13        8.74      1.12 o 
   2   8  11      360.85      362.78      9.91 o 
   3   8  11      243.88      236.84      8.46 o 
   4   8  11       13.16       16.14      1.59 o 
  -4  -3  12        2.78        2.35      1.26 o 
  -3  -3  12       22.01       25.88      1.53 o 
  -2  -3  12        0.99       -0.33      1.31 o 
  -1  -3  12        2.86        1.61      1.01 o 
   0  -3  12       39.85       38.27      3.45 o 
   1  -3  12        7.70       11.63      1.02 o 
  -4  -2  12       16.34       22.59      1.53 o 
  -3  -2  12      320.37      321.55      8.86 o 
  -2  -2  12       20.72       18.99      1.53 o 
  -1  -2  12       33.20       35.29      2.13 o 
   0  -2  12      261.54      263.94     10.39 o 
   1  -2  12      160.43      174.74      7.65 o 
   2  -2  12       39.49       41.98      1.97 o 
  -5  -1  12       13.44       17.29      1.37 o 
  -4  -1  12        1.35        2.35      1.20 o 
  -3  -1  12       67.80       65.06      2.63 o 
  -2  -1  12      323.83      317.69     10.40 o 
  -1  -1  12       62.48       62.18      7.67 o 
   0  -1  12       45.67       47.85      2.82 o 
   1  -1  12      171.39      200.19      8.01 o 
   2  -1  12       27.35       27.52      1.59 o 
   3  -1  12       13.00       15.32      1.37 o 
  -5   0  12       25.05       25.88      1.48 o 
  -4   0  12        0.89        1.42      1.26 o 
  -3   0  12        1.03        2.46      1.26 o 
  -2   0  12        3.77        0.98      1.37 o 
  -1   0  12        0.27       -1.78      1.78 o 
   0   0  12       22.38       20.99      0.97 o 
   1   0  12      127.25      118.27      3.22 o 
   2   0  12        2.99        2.30      1.31 o 
   3   0  12       65.85       59.53      2.63 o 
   4   0  12       40.83       33.44      1.70 o 
  -5   1  12      156.91      155.15      5.48 o 
  -4   1  12      388.66      415.51     10.03 o 
  -3   1  12        3.54        3.50      1.20 o 
  -2   1  12      113.63      117.27      4.44 o 
  -1   1  12      263.90      237.91      7.08 o 
   0   1  12      122.61      125.72      3.95 o 
   1   1  12      284.58      280.81     18.90 o 
   2   1  12        5.61        3.06      1.26 o 
   3   1  12       69.55       67.64      2.79 o 
   4   1  12      357.44      374.15      9.47 o 
  -4   2  12      240.56      267.54      8.08 o 
  -3   2  12      146.68      149.80      7.19 o 
  -2   2  12       12.29        8.59      1.20 o 
  -1   2  12        1.43        1.68      0.83 o 
   0   2  12       72.15       77.46      5.29 o 
   1   2  12      224.72      242.33     13.63 o 
   2   2  12       99.25       91.75      4.06 o 
   3   2  12       62.99       68.51      2.68 o 
   4   2  12      128.75      153.35      6.69 o 
   5   2  12      113.13      123.69      5.64 o 
  -4   3  12       16.48       17.56      1.53 o 
  -3   3  12       17.84       19.42      1.53 o 
  -2   3  12       50.58       42.10      1.92 o 
  -1   3  12       91.70       84.55      2.58 o 
   0   3  12       39.19       46.28      2.87 o 
   1   3  12        1.45        1.96      0.87 o 
   2   3  12       64.14       66.87      3.29 o 
   3   3  12       14.59       20.02      1.42 o 
   4   3  12      154.45      168.14      7.35 o 
   5   3  12       10.20       11.16      1.48 o 
  -4   4  12        6.05        7.06      1.37 o 
  -3   4  12       13.96       14.93      1.48 o 
  -2   4  12       28.19       29.61      1.70 o 
  -1   4  12      439.62      431.88     38.47 o 
   0   4  12      165.99      168.73     20.20 o 
   1   4  12        4.02        5.06      0.87 o 
   2   4  12      490.27      460.30     13.21 o 
   3   4  12       90.39       80.55      3.56 o 
   4   4  12      215.68      186.08      7.85 o 
   5   4  12       42.94       47.78      1.81 o 
  -3   5  12        7.55        8.97      1.42 o 
  -2   5  12       25.04       31.13      1.70 o 
  -1   5  12       83.45       86.54      2.67 o 
   0   5  12      239.20      257.74      7.10 o 
   1   5  12       56.63       54.40      1.54 o 
   2   5  12       11.55       10.89      1.31 o 
   3   5  12      142.47      150.51      5.38 o 
   4   5  12        3.75        6.07      1.37 o 
   5   5  12       90.54       97.68      3.62 o 
  -2   6  12        3.78        1.53      1.37 o 
  -1   6  12        2.23        1.61      1.01 o 
   0   6  12        0.44        0.08      1.01 o 
   1   6  12        1.31        1.17      1.48 o 
   2   6  12      153.18      150.21      5.27 o 
   3   6  12       19.55       22.87      1.53 o 
   4   6  12       17.50       18.38      1.53 o 
   5   6  12       30.66       30.43      1.70 o 
  -1   7  12        0.33       -0.90      1.00 o 
   0   7  12        9.96       10.67      1.31 o 
   1   7  12       62.05       57.96      1.89 o 
   2   7  12      117.17      132.43      4.82 o 
   3   7  12      226.84      255.02      8.62 o 
   4   7  12        1.09        1.42      1.37 o 
   5   7  12       18.39       16.85      1.53 o 
   1   8  12       28.10       23.01      4.30 o 
   2   8  12        5.79        5.14      1.64 o 
   3   8  12       83.14       76.35      3.18 o 
   4   8  12       32.40       29.28      1.75 o 
  -3  -2  13       32.62       33.22      1.70 o 
  -2  -2  13      221.85      229.32      7.25 o 
  -1  -2  13      139.51      144.81      4.56 o 
   0  -2  13       10.18        9.20      1.08 o 
   1  -2  13      185.50      230.16      4.99 o 
  -4  -1  13       28.12       25.12      1.53 o 
  -3  -1  13       62.98       74.30      3.01 o 
  -2  -1  13       16.20       15.81      1.48 o 
  -1  -1  13        5.99        6.66      0.96 o 
   0  -1  13      102.63      104.28     11.07 o 
   1  -1  13       42.71       44.66      1.43 o 
   2  -1  13       25.87       29.88      1.59 o 
  -4   0  13      106.83      107.79      5.10 o 
  -3   0  13      144.23      146.15      6.47 o 
  -2   0  13      170.48      153.32      7.19 o 
  -1   0  13      431.06      442.09      8.09 o 
   0   0  13       18.31        9.54      1.20 o 
   1   0  13      162.32      155.27      5.12 o 
   2   0  13       29.29       26.05      1.59 o 
   3   0  13        2.73        3.88      1.26 o 
  -4   1  13       72.00       78.09      3.01 o 
  -3   1  13      336.85      315.83      9.41 o 
  -2   1  13       11.66       10.56      1.37 o 
  -1   1  13      189.41      188.70     12.93 o 
   0   1  13      428.12      421.60      8.42 o 
   1   1  13        9.38        7.87      0.93 o 
   2   1  13      344.34      347.32      9.91 o 
   3   1  13        3.33        1.48      1.42 o 
   4   1  13       72.79       78.42      3.07 o 
  -4   2  13      116.68      111.80      5.26 o 
  -3   2  13        2.41        0.71      1.37 o 
  -2   2  13       35.88       33.66      1.64 o 
  -1   2  13       63.20       66.65      2.01 o 
   0   2  13      121.04      133.32     10.47 o 
   1   2  13       83.50       86.82      8.38 o 
   2   2  13       11.37        7.55      1.31 o 
   3   2  13       15.05       16.58      1.48 o 
   4   2  13        5.81        6.02      1.48 o 
  -3   3  13      277.91      264.92      8.25 o 
  -2   3  13       84.16       85.46      3.40 o 
  -1   3  13      240.13      238.47      9.54 o 
   0   3  13      132.06      139.16      3.78 o 
   1   3  13      104.76      122.01      7.45 o 
   2   3  13      258.74      276.60      9.84 o 
   3   3  13      200.98      238.73      8.46 o 
   4   3  13       21.93       23.14      1.59 o 
  -3   4  13       28.63       35.35      1.75 o 
  -2   4  13      305.76      334.18      9.57 o 
  -1   4  13       48.50       48.72      4.22 o 
   0   4  13      473.30      466.95     42.99 o 
   1   4  13       93.64       96.16     10.36 o 
   2   4  13        2.39        3.72      1.31 o 
   3   4  13      527.33      499.99     12.54 o 
   4   4  13       19.64       16.58      1.48 o 
   5   4  13       57.46       58.91      2.41 o 
  -2   5  13       22.30       15.54      1.59 o 
  -1   5  13      266.76      297.90     15.50 o 
   0   5  13       96.64       95.24      5.84 o 
   1   5  13       46.73       43.33      1.33 o 
   2   5  13        0.15        1.70      1.26 o 
   3   5  13      147.82      165.15      7.40 o 
   4   5  13       83.84       94.44      3.67 o 
   5   5  13       12.96       11.82      1.48 o 
  -1   6  13       58.30       71.61      8.02 o 
   0   6  13      157.40      156.94     12.40 o 
   1   6  13      327.89      341.79     12.16 o 
   2   6  13        6.01        4.65      1.48 o 
   3   6  13      115.71      119.65      4.17 o 
   4   6  13       30.06       26.10      1.64 o 
   0   7  13        0.31        1.07      0.99 o 
   1   7  13      153.58      166.44      5.00 o 
   2   7  13      240.56      264.07      8.57 o 
   3   7  13       44.68       44.72      2.19 o 
   4   7  13       38.24       40.44      1.81 o 
  -3  -1  14        5.77        5.31      1.20 o 
  -2  -1  14       59.35       67.40      2.74 o 
  -1  -1  14      167.64      174.37      4.65 o 
   0  -1  14      225.20      249.31     16.39 o 
   1  -1  14       76.03       88.14      2.30 o 
  -3   0  14       22.74       28.23      1.53 o 
  -2   0  14       38.58       38.75      1.75 o 
  -1   0  14       22.94       20.22      1.24 o 
   0   0  14      591.79      593.20     25.71 o 
   1   0  14       53.36       56.29      3.83 o 
   2   0  14       16.51       20.41      1.48 o 
  -3   1  14       21.08       22.54      1.64 o 
  -2   1  14       21.10       19.53      1.53 o 
  -1   1  14      173.12      197.64      5.49 o 
   0   1  14        4.44        3.45      0.97 o 
   1   1  14      235.88      265.83     21.87 o 
   2   1  14       20.67       18.06      1.48 o 
   3   1  14       86.01       94.76      3.40 o 
  -3   2  14      194.28      223.27      7.13 o 
  -2   2  14      121.11      128.27      6.30 o 
  -1   2  14      181.92      205.51     10.02 o 
   0   2  14       34.73       38.57      1.32 o 
   1   2  14        0.21       -0.54      0.83 o 
   2   2  14      118.83      114.51      4.06 o 
   3   2  14      212.06      220.93      7.47 o 
  -3   3  14        0.79        1.64      1.42 o 
  -2   3  14      205.43      191.11      7.41 o 
  -1   3  14      150.19      144.41      3.98 o 
   0   3  14        5.58        4.90      0.95 o 
   1   3  14       51.74       61.03      1.86 o 
   2   3  14       29.94       30.75      1.70 o 
   3   3  14      133.16      157.46      6.74 o 
   4   3  14      254.24      277.93      7.36 o 
  -2   4  14        8.61        5.63      1.53 o 
  -1   4  14      185.95      203.43     24.48 o 
   0   4  14       41.76       47.34      4.63 o 
   1   4  14       44.40       46.22      3.12 o 
   2   4  14      151.80      135.65      6.75 o 
   3   4  14       48.52       45.65      2.03 o 
   4   4  14      129.65      135.62      5.92 o 
  -2   5  14        3.75        3.66      1.42 o 
  -1   5  14        0.42        2.79      0.93 o 
   0   5  14      138.09      145.75      6.20 o 
   1   5  14      106.13      106.70      9.45 o 
   2   5  14      182.67      203.77      7.57 o 
   3   5  14       50.91       51.19      2.08 o 
   4   5  14        1.85        0.71      1.31 o 
  -1   6  14        0.48       -0.33      0.96 o 
   0   6  14       16.62       18.46      1.94 o 
   1   6  14       20.14       20.40      1.31 o 
   2   6  14      211.89      190.02      7.52 o 
   3   6  14       80.67       83.97      3.34 o 
   1   7  14       60.58       60.82      2.52 o 
   2   7  14       47.36       47.29      2.19 o 
  -1   0  15       96.59      107.74      4.74 o 
   0   0  15       26.20       17.86      1.41 o 
  -2   1  15       54.40       52.88      2.19 o 
  -1   1  15       78.39       82.82      2.25 o 
   0   1  15      119.26      124.39      5.78 o 
   1   1  15        1.55        0.68      0.97 o 
  -2   2  15       68.78       66.09      2.68 o 
  -1   2  15      106.45      103.97      8.60 o 
   0   2  15        9.56       14.32      1.02 o 
   1   2  15        1.34        3.82      0.90 o 
   2   2  15       64.01       64.23      2.57 o 
  -2   3  15       87.12      106.92      5.09 o 
  -1   3  15       26.73       24.44      1.24 o 
   0   3  15       90.77       96.04      2.60 o 
   1   3  15       14.49       13.08      0.99 o 
   2   3  15       57.77       62.58      2.68 o 
   3   3  15      128.52      153.10      5.87 o 
  -1   4  15       27.88       32.59      1.23 o 
   0   4  15       26.07       28.04      2.43 o 
   1   4  15       33.70       30.94      4.35 o 
   2   4  15       17.54       19.80      1.59 o 
   3   4  15       78.22       80.13      2.90 o 
   0   5  15       38.40       43.47      1.29 o 
   1   5  15       16.63       19.28      1.22 o 
   2   5  15      135.11      129.88      6.25 o 
   3   5  15       17.18       17.40      1.64 o 
   1   6  15      122.50      128.82     15.16 o 
                                                 
